# Supplementary material for: 4-Acetyl-3,3-diethyl-5-hydr­oxy-2-morpholino-2,3-dihydro-1-benzofuran
Source: Acta Crystallogr Sect E Struct Rep Online. 2008 Nov 13;64(Pt 12):o2329. doi: 10.1107/S1600536808034065 (PMC2959820; doi:10.1107/S1600536808034065)
Supplement: Supplementary file 1 [file e-64-o2329-sup1.cif]

##############################################################################
###                                                                        ###
###        Electronic paper (Acta Crystallographica Section E)             ###
###                                                                        ###
##############################################################################
#                                                                            #
# This CIF contains the data in a paper accepted for publication in Acta     #
# Crystallographica Section E. It conforms to the requirements of Notes      #
# for Authors for Section E, and has been peer reviewed under the auspices   #
# of the IUCr Commission on Journals.                                        #
#                                                                            #
# Full details of the Crystallographic Information File format               #
# are given in the paper "The Crystallographic Information File (CIF):       #
# a New Standard Archive File for Crystallography" by S. R. Hall, F. H.      #
# Allen and I. D. Brown [Acta Cryst. (1991), A47, 655-685].                  #
#                                                                            #
# The current version of the core CIF dictionary is obtainable from          #
# ftp://ftp.iucr.org/pub/cif_core.dic. The current version number is 2.4.    #
#                                                                            #
# Software is freely available for graphical display of the structure(s) in  #
# this CIF.  For information consult the CIF home page http://www.iucr.org/  #
# cif/home.html                                                              #
#                                                                            #
# This file may be used for bona fide research purposes within the           #
# scientific community so long as proper attribution is given to the journal # 
# article from which it was obtained.                                        #
#                                                                            #
##############################################################################
                                             
data_I
_audit_creation_method     SHELXL-97
_chemical_name_systematic
;
4-Acetyl-3,3-diethyl-5-hydroxy-2-morpholino-2,3-dihydro-1-benzofuran
;
_chemical_name_common     ?
_chemical_formula_moiety     'C18 H25 N O4'
_chemical_formula_sum     'C18 H25 N O4'
_chemical_formula_iupac     'C18 H25 N O4'
_chemical_formula_weight     319.39
_chemical_melting_point     ?
_symmetry_cell_setting     orthorhombic
_symmetry_space_group_name_H-M     'P b c a'
_symmetry_space_group_name_Hall     '-P 2ac 2ab'
loop_
    _symmetry_equiv_pos_as_xyz
    'x, y, z'
    '-x+1/2, -y, z+1/2'
    '-x, y+1/2, -z+1/2'
    'x+1/2, -y+1/2, -z'
    '-x, -y, -z'
    'x-1/2, y, -z-1/2'
    'x, -y-1/2, z-1/2'
    '-x-1/2, y-1/2, z'
_cell_length_a     7.7769(2)
_cell_length_b     19.4256(5)
_cell_length_c     22.3875(6)
_cell_angle_alpha     90.00
_cell_angle_beta     90.00
_cell_angle_gamma     90.00
_cell_volume     3382.10(15)
_cell_formula_units_Z     8
_cell_measurement_reflns_used     6371
_cell_measurement_theta_min     2.286
_cell_measurement_theta_max     24.762
_cell_measurement_temperature     150(2)
_exptl_crystal_description     block
_exptl_crystal_colour     'colorless'
_exptl_crystal_size_max     0.43
_exptl_crystal_size_mid     0.30
_exptl_crystal_size_min     0.30
_exptl_crystal_density_diffrn     1.255
_exptl_crystal_density_meas     ?
_exptl_crystal_density_method     'not measured'
_exptl_crystal_F_000     1376
_exptl_absorpt_coefficient_mu     0.088
_exptl_absorpt_correction_type     refdelf
_exptl_absorpt_process_details     '(SADABS; Bruker 1999)'
_exptl_absorpt_correction_T_min     0.9631
_exptl_absorpt_correction_T_max     0.9741
_exptl_special_details
;
Proton and ^13^C NMR spectra were acquired using a Bruker AVANCE DRX 300
spectrometer operating at 300.13 MHz (1<i>H</i>) or 75.47 MHz (13 C). All
measurements were carried out at a probe temperature of 300 K.
^1^H-RMN(CDCl~3~): 0.65(3<i>H</i>, t, <i>J</i> = 7 Hz); 1.05(3<i>H</i>, t,
<i>J</i> = 7 Hz); 1.59--1.85 (4<i>H</i>, m, 2XCH~2~-CH~3~); 2.55(3<i>H</i>, S,
CH~3~CO); 2.51--2.61(2<i>H</i>, m, CH~2~); 2.66--2.78(2<i>H</i>, m, CH~2~);
3.55--3.70(4<i>H</i>, m, 2XCH~2~); 4.71(1<i>H</i>, s, CH); 6.19(1<i>H</i>, s
broad, OH); 6.56(1<i>H</i>, d, <i>J</i> = 8.5 Hz); 6.62(1<i>H</i>, d, ~J~ =
8.5 Hz).
^13^C-RMN(CDCl~3~): 8.36; 10.18; 25.45; 32.68; 32.90; 49.81; 52.00; 66.93;
106.51; 109.63; 115.36; 126.63; 129.92; 146.31; 153.25; 205.62.
;
_diffrn_ambient_temperature     150(2)
_diffrn_radiation_type     MoK\a
_diffrn_radiation_wavelength     0.71073
_diffrn_radiation_source     'fine-focus sealed tube'
_diffrn_radiation_monochromator     graphite
_diffrn_measurement_device_type     'Siemens SMART CCD area-detector'
_diffrn_measurement_method     '\f and \w'
_diffrn_detector_area_resol_mean     ?
_diffrn_reflns_number     19635
_diffrn_reflns_av_R_equivalents     0.0274
_diffrn_reflns_av_sigmaI/netI     0.0155
_diffrn_reflns_theta_min     1.82
_diffrn_reflns_theta_max     25.03
_diffrn_reflns_theta_full     25.03
_diffrn_measured_fraction_theta_max     0.999
_diffrn_measured_fraction_theta_full     0.999
_diffrn_reflns_limit_h_min     -9
_diffrn_reflns_limit_h_max     9
_diffrn_reflns_limit_k_min     -23
_diffrn_reflns_limit_k_max     23
_diffrn_reflns_limit_l_min     -26
_diffrn_reflns_limit_l_max     26
_diffrn_standards_number     ?
_diffrn_standards_interval_count     ?
_diffrn_standards_interval_time     ?
_diffrn_standards_decay_%     0
_refine_special_details
;
Refinement of <i>F</i>^2^ against ALL reflections. The weighted <i>R</i>-factor
<i>wR</i> and goodness of fit <i>S</i> are based on <i>F</i>^2^, conventional
<i>R</i>-factors <i>R</i> are based on <i>F</i>, with <i>F</i> set to zero for
negative <i>F</i>^2^. The threshold expression of <i>F</i>^2^ >
\s(<i>F</i>^2^) is used only for calculating <i>R</i>-factors(gt) <i>etc</i>.
and is not relevant to the choice of reflections for refinement.
<i>R</i>-factors based on <i>F</i>^2^ are statistically about twice as large
as those based on <i>F</i>, and <i>R</i>- factors based on ALL data will be
even larger.
;
_reflns_number_total     2988
_reflns_number_gt     2537
_reflns_threshold_expression     I>2\s(I)
_refine_ls_structure_factor_coef     Fsqd
_refine_ls_matrix_type     full
_refine_ls_R_factor_all     0.0442
_refine_ls_R_factor_gt     0.0366
_refine_ls_wR_factor_gt     0.0928
_refine_ls_wR_factor_ref     0.0991
_refine_ls_goodness_of_fit_ref     1.042
_refine_ls_restrained_S_all     1.042
_refine_ls_number_reflns     2988
_refine_ls_number_parameters     215
_refine_ls_number_restraints     0
_refine_ls_hydrogen_treatment     mixed
_refine_ls_weighting_scheme     calc
_refine_ls_weighting_details
         'calc w=1/[\s^2^(Fo^2^)+(0.0508P)^2^+1.1025P] where P=(Fo^2^+2Fc^2^)/3'
_atom_sites_solution_hydrogens     geom
_atom_sites_solution_primary     direct
_atom_sites_solution_secondary     difmap
_refine_ls_shift/su_max     0.001
_refine_ls_shift/su_mean     0.000
_refine_diff_density_max     0.217
_refine_diff_density_min     -0.152
_refine_ls_extinction_method     none
_refine_ls_extinction_coef     ?
loop_
    _atom_type_symbol
    _atom_type_description
    _atom_type_scat_dispersion_real
    _atom_type_scat_dispersion_imag
    _atom_type_scat_source
    'C' 'C' 0.0033 0.0016
                         'International Tables Vol C Tables 4.2.6.8 and 6.1.1.4'
    'H' 'H' 0.0000 0.0000
                         'International Tables Vol C Tables 4.2.6.8 and 6.1.1.4'
    'O' 'O' 0.0106 0.0060
                         'International Tables Vol C Tables 4.2.6.8 and 6.1.1.4'
    'N' 'N' 0.0061 0.0033
                         'International Tables Vol C Tables 4.2.6.8 and 6.1.1.4'
_computing_data_collection     'SMART-NT (Bruker, 2001)'
_computing_cell_refinement     'SAINT-NT (Bruker, 1999)'
_computing_data_reduction     'SAINT-NT (Bruker, 1999)'
_computing_structure_solution     'SHELXS97 (Sheldrick, 2008)'
_computing_structure_refinement     'SHELXL97 (Sheldrick, 2008)'
_computing_molecular_graphics     'SHELXTL-NT (Sheldrick, 2008)'
_computing_publication_material     'SHELXTL-NT (Sheldrick, 2008)'
loop_
    _atom_site_type_symbol
    _atom_site_label
    _atom_site_fract_x
    _atom_site_fract_y
    _atom_site_fract_z
    _atom_site_U_iso_or_equiv
    _atom_site_adp_type
    _atom_site_calc_flag
    _atom_site_refinement_flags
    _atom_site_occupancy
    _atom_site_disorder_assembly
    _atom_site_disorder_group
    O O1 0.80326(14) 0.80844(5) 0.31337(4) 0.0345(3) Uani d . 1 . .
    C C2 0.74318(19) 0.78750(7) 0.37275(6) 0.0280(3) Uani d . 1 . .
    H H20 0.8428 0.7659 0.3939 0.034 Uiso calc R 1 . .
    N N1 0.60986(15) 0.73632(6) 0.36854(5) 0.0270(3) Uani d . 1 . .
    C C16 0.6798(2) 0.66749(7) 0.35651(7) 0.0328(3) Uani d . 1 . .
    H H16A 0.7712 0.6567 0.3859 0.039 Uiso calc R 1 . .
    H H16B 0.7314 0.6664 0.3161 0.039 Uiso calc R 1 . .
    C C17 0.5395(2) 0.61465(8) 0.36064(7) 0.0360(4) Uani d . 1 . .
    H H17A 0.5879 0.5684 0.3527 0.043 Uiso calc R 1 . .
    H H17B 0.4913 0.6146 0.4016 0.043 Uiso calc R 1 . .
    O O4 0.40535(14) 0.62893(5) 0.31851(5) 0.0367(3) Uani d . 1 . .
    C C18 0.3362(2) 0.69617(7) 0.32890(7) 0.0355(4) Uani d . 1 . .
    H H18A 0.2827 0.6976 0.3690 0.043 Uiso calc R 1 . .
    H H18B 0.2457 0.7059 0.2990 0.043 Uiso calc R 1 . .
    C C19 0.47396(19) 0.75074(8) 0.32496(6) 0.0320(3) Uani d . 1 . .
    H H19A 0.5232 0.7514 0.2842 0.038 Uiso calc R 1 . .
    H H19B 0.4232 0.7965 0.3331 0.038 Uiso calc R 1 . .
    C C3 0.69878(18) 0.85594(7) 0.40661(6) 0.0264(3) Uani d . 1 . .
    C C10 0.53656(19) 0.85133(7) 0.44592(6) 0.0292(3) Uani d . 1 . .
    H H10A 0.5118 0.8978 0.4619 0.035 Uiso calc R 1 . .
    H H10B 0.4385 0.8380 0.4202 0.035 Uiso calc R 1 . .
    C C11 0.5450(2) 0.80105(8) 0.49828(7) 0.0399(4) Uani d . 1 . .
    H H11A 0.5757 0.7552 0.4835 0.060 Uiso calc R 1 . .
    H H11B 0.4327 0.7991 0.5180 0.060 Uiso calc R 1 . .
    H H11C 0.6321 0.8167 0.5269 0.060 Uiso calc R 1 . .
    C C12 0.85520(19) 0.87683(8) 0.44551(7) 0.0328(3) Uani d . 1 . .
    H H12A 0.8271 0.9205 0.4661 0.039 Uiso calc R 1 . .
    H H12B 0.8713 0.8412 0.4767 0.039 Uiso calc R 1 . .
    C C13 1.0247(2) 0.88622(10) 0.41292(8) 0.0492(4) Uani d . 1 . .
    H H13A 1.0583 0.8427 0.3942 0.074 Uiso calc R 1 . .
    H H13B 1.1136 0.9004 0.4414 0.074 Uiso calc R 1 . .
    H H13C 1.0117 0.9217 0.3821 0.074 Uiso calc R 1 . .
    C C4 0.67804(17) 0.90534(7) 0.35435(6) 0.0248(3) Uani d . 1 . .
    C C5 0.61288(17) 0.97222(7) 0.35094(6) 0.0239(3) Uani d . 1 . .
    C C14 0.55496(19) 1.01250(7) 0.40490(6) 0.0262(3) Uani d . 1 . .
    O O3 0.65792(14) 1.02913(5) 0.44311(4) 0.0361(3) Uani d . 1 . .
    C C15 0.3689(2) 1.03120(8) 0.40908(7) 0.0356(4) Uani d . 1 . .
    H H15A 0.3477 1.0554 0.4468 0.053 Uiso calc R 1 . .
    H H15B 0.2990 0.9893 0.4077 0.053 Uiso calc R 1 . .
    H H15C 0.3381 1.0612 0.3755 0.053 Uiso calc R 1 . .
    C C6 0.60992(18) 1.00459(7) 0.29479(6) 0.0257(3) Uani d . 1 . .
    O O2 0.54332(14) 1.07011(5) 0.29248(5) 0.0315(3) Uani d . 1 . .
    C C7 0.67545(19) 0.97197(7) 0.24488(6) 0.0303(3) Uani d . 1 . .
    H H7 0.6743 0.9951 0.2075 0.036 Uiso calc R 1 . .
    C C8 0.7427(2) 0.90606(7) 0.24851(7) 0.0333(3) Uani d . 1 . .
    H H8 0.7885 0.8837 0.2143 0.040 Uiso calc R 1 . .
    C C9 0.74103(18) 0.87401(7) 0.30338(6) 0.0284(3) Uani d . 1 . .
    H H2 0.562(3) 1.0879(10) 0.2559(10) 0.063(6) Uiso d . 1 . .
loop_
    _atom_site_aniso_label
    _atom_site_aniso_U_11
    _atom_site_aniso_U_22
    _atom_site_aniso_U_33
    _atom_site_aniso_U_12
    _atom_site_aniso_U_13
    _atom_site_aniso_U_23
    O1 0.0429(6) 0.0272(5) 0.0333(6) 0.0089(5) 0.0125(5) 0.0046(4)
    C2 0.0319(7) 0.0258(7) 0.0265(7) 0.0034(6) 0.0022(6) 0.0045(6)
    N1 0.0327(6) 0.0213(6) 0.0270(6) 0.0044(5) -0.0028(5) 0.0003(5)
    C16 0.0385(8) 0.0254(7) 0.0344(8) 0.0067(6) -0.0023(7) -0.0021(6)
    C17 0.0466(9) 0.0255(7) 0.0359(8) 0.0036(7) -0.0054(7) -0.0019(6)
    O4 0.0447(6) 0.0306(6) 0.0349(6) 0.0018(5) -0.0063(5) -0.0089(4)
    C18 0.0387(8) 0.0343(8) 0.0334(8) 0.0064(7) -0.0059(7) -0.0076(6)
    C19 0.0398(8) 0.0288(7) 0.0274(7) 0.0075(7) -0.0043(6) -0.0005(6)
    C3 0.0305(7) 0.0222(7) 0.0263(7) 0.0007(6) 0.0004(6) 0.0026(5)
    C10 0.0362(8) 0.0248(7) 0.0265(7) -0.0007(6) 0.0046(6) 0.0005(6)
    C11 0.0569(10) 0.0318(8) 0.0311(8) -0.0051(7) 0.0082(7) 0.0046(6)
    C12 0.0366(8) 0.0286(8) 0.0333(8) -0.0005(6) -0.0056(6) 0.0051(6)
    C13 0.0362(9) 0.0511(11) 0.0603(11) -0.0074(8) -0.0052(8) 0.0048(9)
    C4 0.0241(7) 0.0252(7) 0.0252(7) -0.0020(5) 0.0009(5) 0.0029(5)
    C5 0.0245(7) 0.0216(7) 0.0257(7) -0.0044(5) 0.0000(5) 0.0007(5)
    C14 0.0360(8) 0.0176(6) 0.0249(7) -0.0042(6) -0.0015(6) 0.0031(5)
    O3 0.0437(6) 0.0339(6) 0.0306(6) -0.0042(5) -0.0063(5) -0.0040(4)
    C15 0.0388(9) 0.0380(8) 0.0301(8) 0.0050(7) 0.0022(6) -0.0037(6)
    C6 0.0279(7) 0.0207(7) 0.0284(7) -0.0036(6) -0.0025(6) 0.0022(5)
    O2 0.0446(6) 0.0210(5) 0.0288(5) 0.0013(4) -0.0005(5) 0.0042(4)
    C7 0.0374(8) 0.0304(7) 0.0231(7) -0.0019(6) 0.0032(6) 0.0066(6)
    C8 0.0406(8) 0.0314(8) 0.0278(7) 0.0028(6) 0.0106(7) 0.0008(6)
    C9 0.0301(7) 0.0238(7) 0.0314(7) 0.0023(6) 0.0055(6) 0.0018(6)
_geom_special_details
;
All e.s.d.'s (except the e.s.d. in the dihedral angle between two l.s. planes)
are estimated using the full covariance matrix. The cell e.s.d.'s are taken
into account individually in the estimation of e.s.d.'s in distances, angles
and torsion angles; correlations between e.s.d.'s in cell parameters are only
used when they are defined by crystal symmetry. An approximate (isotropic)
treatment of cell e.s.d.'s is used for estimating e.s.d.'s involving l.s.
planes.
Least-squares planes (<i>x</i>,<i>y</i>,<i>z</i> in crystal coordinates) and
deviations from them (* indicates atom used to define plane)
7.0500 (0.0020) <i>x</i> + 7.3246 (0.0105) <i>y</i> + 4.2493 (0.0126) <i>z</i>
= 12.9211 (0.0092)
* -0.0040 (0.0010) C4 * 0.0120 (0.0009) C5 * -0.0103 (0.0010) C6 * 0.0006
(0.0010) C7 * 0.0076 (0.0011) C8 * -0.0059 (0.0010) C9
Rms deviation of fitted atoms = 0.0078
1.4062(0.0062) <i>x</i> + 16.5869(0.0074) <i>y</i> - 10.9267(0.0135) <i>z</i> =
13.1527(0.0123)
Angle to previous plane (with approximate e.s.d.) =S 66.84 (0.06)
* 0.0007 (0.0003) C5 * -0.0022 (0.0011) C14 * 0.0007 (0.0003) C15 * 0.0009
(0.0004) O3
;
loop_
    _geom_bond_atom_site_label_1
    _geom_bond_atom_site_label_2
    _geom_bond_site_symmetry_2
    _geom_bond_distance
    _geom_bond_publ_flag
    O1 C9 . 1.3808(17) ?
    O1 C2 . 1.4665(16) ?
    C2 N1 . 1.4395(18) ?
    C2 C3 . 1.5690(19) ?
    C2 H20 . 1.0000 ?
    N1 C19 . 1.4654(18) ?
    N1 C16 . 1.4683(17) ?
    C16 C17 . 1.501(2) ?
    C16 H16A . 0.9900 ?
    C16 H16B . 0.9900 ?
    C17 O4 . 1.4338(18) ?
    C17 H17A . 0.9900 ?
    C17 H17B . 0.9900 ?
    O4 C18 . 1.4315(17) ?
    C18 C19 . 1.510(2) ?
    C18 H18A . 0.9900 ?
    C18 H18B . 0.9900 ?
    C19 H19A . 0.9900 ?
    C19 H19B . 0.9900 ?
    C3 C4 . 1.5218(18) ?
    C3 C10 . 1.5409(19) ?
    C3 C12 . 1.550(2) ?
    C10 C11 . 1.5270(19) ?
    C10 H10A . 0.9900 ?
    C10 H10B . 0.9900 ?
    C11 H11A . 0.9800 ?
    C11 H11B . 0.9800 ?
    C11 H11C . 0.9800 ?
    C12 C13 . 1.518(2) ?
    C12 H12A . 0.9900 ?
    C12 H12B . 0.9900 ?
    C13 H13A . 0.9800 ?
    C13 H13B . 0.9800 ?
    C13 H13C . 0.9800 ?
    C4 C9 . 1.3828(19) ?
    C4 C5 . 1.3966(19) ?
    C5 C6 . 1.4057(18) ?
    C5 C14 . 1.5082(18) ?
    C14 O3 . 1.2154(17) ?
    C14 C15 . 1.494(2) ?
    C15 H15A . 0.9800 ?
    C15 H15B . 0.9800 ?
    C15 H15C . 0.9800 ?
    C6 O2 . 1.3752(16) ?
    C6 C7 . 1.382(2) ?
    O2 H2 . 0.90(2) ?
    C7 C8 . 1.385(2) ?
    C7 H7 . 0.9500 ?
    C8 C9 . 1.377(2) ?
    C8 H8 . 0.9500 ?
loop_
    _geom_angle_atom_site_label_1
    _geom_angle_atom_site_label_2
    _geom_angle_atom_site_label_3
    _geom_angle_site_symmetry_1
    _geom_angle_site_symmetry_3
    _geom_angle
    _geom_angle_publ_flag
    C9 O1 C2 . . 106.92(10) ?
    N1 C2 O1 . . 111.21(11) ?
    N1 C2 C3 . . 117.28(11) ?
    O1 C2 C3 . . 105.85(10) ?
    N1 C2 H20 . . 107.4 ?
    O1 C2 H20 . . 107.4 ?
    C3 C2 H20 . . 107.4 ?
    C2 N1 C19 . . 115.54(11) ?
    C2 N1 C16 . . 111.96(11) ?
    C19 N1 C16 . . 108.62(11) ?
    N1 C16 C17 . . 110.01(12) ?
    N1 C16 H16A . . 109.7 ?
    C17 C16 H16A . . 109.7 ?
    N1 C16 H16B . . 109.7 ?
    C17 C16 H16B . . 109.7 ?
    H16A C16 H16B . . 108.2 ?
    O4 C17 C16 . . 110.86(12) ?
    O4 C17 H17A . . 109.5 ?
    C16 C17 H17A . . 109.5 ?
    O4 C17 H17B . . 109.5 ?
    C16 C17 H17B . . 109.5 ?
    H17A C17 H17B . . 108.1 ?
    C18 O4 C17 . . 110.06(11) ?
    O4 C18 C19 . . 111.39(12) ?
    O4 C18 H18A . . 109.4 ?
    C19 C18 H18A . . 109.4 ?
    O4 C18 H18B . . 109.4 ?
    C19 C18 H18B . . 109.4 ?
    H18A C18 H18B . . 108.0 ?
    N1 C19 C18 . . 109.80(12) ?
    N1 C19 H19A . . 109.7 ?
    C18 C19 H19A . . 109.7 ?
    N1 C19 H19B . . 109.7 ?
    C18 C19 H19B . . 109.7 ?
    H19A C19 H19B . . 108.2 ?
    C4 C3 C10 . . 112.89(11) ?
    C4 C3 C12 . . 110.49(11) ?
    C10 C3 C12 . . 109.69(11) ?
    C4 C3 C2 . . 100.72(10) ?
    C10 C3 C2 . . 114.01(11) ?
    C12 C3 C2 . . 108.70(11) ?
    C11 C10 C3 . . 116.13(13) ?
    C11 C10 H10A . . 108.3 ?
    C3 C10 H10A . . 108.3 ?
    C11 C10 H10B . . 108.3 ?
    C3 C10 H10B . . 108.3 ?
    H10A C10 H10B . . 107.4 ?
    C10 C11 H11A . . 109.5 ?
    C10 C11 H11B . . 109.5 ?
    H11A C11 H11B . . 109.5 ?
    C10 C11 H11C . . 109.5 ?
    H11A C11 H11C . . 109.5 ?
    H11B C11 H11C . . 109.5 ?
    C13 C12 C3 . . 116.30(13) ?
    C13 C12 H12A . . 108.2 ?
    C3 C12 H12A . . 108.2 ?
    C13 C12 H12B . . 108.2 ?
    C3 C12 H12B . . 108.2 ?
    H12A C12 H12B . . 107.4 ?
    C12 C13 H13A . . 109.5 ?
    C12 C13 H13B . . 109.5 ?
    H13A C13 H13B . . 109.5 ?
    C12 C13 H13C . . 109.5 ?
    H13A C13 H13C . . 109.5 ?
    H13B C13 H13C . . 109.5 ?
    C9 C4 C5 . . 119.53(12) ?
    C9 C4 C3 . . 108.62(12) ?
    C5 C4 C3 . . 131.84(12) ?
    C4 C5 C6 . . 118.09(12) ?
    C4 C5 C14 . . 123.18(12) ?
    C6 C5 C14 . . 118.64(12) ?
    O3 C14 C15 . . 121.94(13) ?
    O3 C14 C5 . . 120.33(13) ?
    C15 C14 C5 . . 117.73(12) ?
    C14 C15 H15A . . 109.5 ?
    C14 C15 H15B . . 109.5 ?
    H15A C15 H15B . . 109.5 ?
    C14 C15 H15C . . 109.5 ?
    H15A C15 H15C . . 109.5 ?
    H15B C15 H15C . . 109.5 ?
    O2 C6 C7 . . 122.20(12) ?
    O2 C6 C5 . . 116.99(12) ?
    C7 C6 C5 . . 120.79(12) ?
    C6 O2 H2 . . 109.1(13) ?
    C6 C7 C8 . . 121.04(13) ?
    C6 C7 H7 . . 119.5 ?
    C8 C7 H7 . . 119.5 ?
    C9 C8 C7 . . 117.80(13) ?
    C9 C8 H8 . . 121.1 ?
    C7 C8 H8 . . 121.1 ?
    C8 C9 O1 . . 123.93(12) ?
    C8 C9 C4 . . 122.71(13) ?
    O1 C9 C4 . . 113.36(12) ?
loop_
    _geom_torsion_atom_site_label_1
    _geom_torsion_atom_site_label_2
    _geom_torsion_atom_site_label_3
    _geom_torsion_atom_site_label_4
    _geom_torsion_site_symmetry_1
    _geom_torsion_site_symmetry_2
    _geom_torsion_site_symmetry_3
    _geom_torsion_site_symmetry_4
    _geom_torsion
    _geom_torsion_publ_flag
    O1 C2 C3 C4 . . . . 19.89(13) ?
    C2 C3 C4 C9 . . . . -12.49(15) ?
    C3 C4 C9 O1 . . . . 0.16(17) ?
    N1 C16 C17 O4 . . . . 59.38(15) ?
    O4 C18 C19 N1 . . . . -58.28(15) ?
    C9 O1 C2 N1 . . . . 107.54(12) ?
    C9 O1 C2 C3 . . . . -20.87(14) ?
    O1 C2 N1 C19 . . . . -46.17(15) ?
    C3 C2 N1 C19 . . . . 75.82(15) ?
    O1 C2 N1 C16 . . . . 78.87(13) ?
    C3 C2 N1 C16 . . . . -159.14(12) ?
    C2 N1 C16 C17 . . . . 172.46(11) ?
    C19 N1 C16 C17 . . . . -58.76(15) ?
    C16 C17 O4 C18 . . . . -58.14(16) ?
    C17 O4 C18 C19 . . . . 57.71(15) ?
    C2 N1 C19 C18 . . . . -175.35(11) ?
    C16 N1 C19 C18 . . . . 57.90(15) ?
    N1 C2 C3 C4 . . . . -104.83(13) ?
    N1 C2 C3 C10 . . . . 16.35(17) ?
    O1 C2 C3 C10 . . . . 141.07(11) ?
    N1 C2 C3 C12 . . . . 139.05(12) ?
    O1 C2 C3 C12 . . . . -96.23(13) ?
    C4 C3 C10 C11 . . . . 178.14(12) ?
    C12 C3 C10 C11 . . . . -58.16(16) ?
    C2 C3 C10 C11 . . . . 63.99(16) ?
    C4 C3 C12 C13 . . . . -52.74(17) ?
    C10 C3 C12 C13 . . . . -177.83(13) ?
    C2 C3 C12 C13 . . . . 56.91(16) ?
    C10 C3 C4 C9 . . . . -134.46(13) ?
    C12 C3 C4 C9 . . . . 102.28(14) ?
    C10 C3 C4 C5 . . . . 46.6(2) ?
    C12 C3 C4 C5 . . . . -76.61(19) ?
    C2 C3 C4 C5 . . . . 168.61(14) ?
    C9 C4 C5 C6 . . . . 1.7(2) ?
    C3 C4 C5 C6 . . . . -179.54(13) ?
    C9 C4 C5 C14 . . . . -174.88(13) ?
    C3 C4 C5 C14 . . . . 3.9(2) ?
    C4 C5 C14 O3 . . . . 64.89(18) ?
    C6 C5 C14 O3 . . . . -111.63(15) ?
    C4 C5 C14 C15 . . . . -115.53(15) ?
    C6 C5 C14 C15 . . . . 67.95(17) ?
    C4 C5 C6 O2 . . . . 179.26(12) ?
    C14 C5 C6 O2 . . . . -4.04(19) ?
    C4 C5 C6 C7 . . . . -2.3(2) ?
    C14 C5 C6 C7 . . . . 174.40(13) ?
    O2 C6 C7 C8 . . . . 179.62(13) ?
    C5 C6 C7 C8 . . . . 1.3(2) ?
    C6 C7 C8 C9 . . . . 0.4(2) ?
    C7 C8 C9 O1 . . . . 179.80(13) ?
    C7 C8 C9 C4 . . . . -1.1(2) ?
    C2 O1 C9 C8 . . . . -167.31(14) ?
    C2 O1 C9 C4 . . . . 13.50(16) ?
    C5 C4 C9 C8 . . . . 0.0(2) ?
    C3 C4 C9 C8 . . . . -179.04(14) ?
    C5 C4 C9 O1 . . . . 179.21(12) ?
loop_
    _geom_hbond_atom_site_label_D
    _geom_hbond_atom_site_label_H
    _geom_hbond_atom_site_label_A
    _geom_hbond_site_symmetry_A
    _geom_hbond_distance_DH
    _geom_hbond_distance_HA
    _geom_hbond_distance_DA
    _geom_hbond_angle_DHA
    O2 H2 O4 3_655 0.90(2) 1.86(2) 2.7639(14) 177(2)
    C11 H11A N1 . 0.98 2.61 3.205(2) 119
    C12 H12A O3 . 0.99 2.54 3.333(2) 137
    C15 H15C O2 . 0.98 2.46 3.037(2) 118
data_global
_journal_date_recd_electronic     2008-09-03
_journal_date_accepted     2008-10-17
_journal_name_full     'Acta Crystallographica, Section E'
_journal_year     2008
_journal_volume     64
_journal_issue     12
_journal_page_first     o2329
_journal_page_last     o2329
_journal_paper_category     QO
_journal_coeditor_code     PV2104
_publ_contact_author_name     'Araya-Maturana, Ramiro'
_publ_contact_author_address
;
Departamento de Qu\'mica Org\'anica
Facultad de Ciencias Qu\'imicas y Farmac\'euticas
Universidad de Chile
;
_publ_contact_author_email     'raraya@uchile.cl'
_publ_contact_author_fax     '(56 2)9782871'
_publ_contact_author_phone     '(56 2)9782871'
_publ_section_title
;
4-Acetyl-3,3-diethyl-5-hydroxy-2-morpholino-2,3-dihydro-1-benzofuran
;
loop_
    _publ_author_name
    _publ_author_footnote
    _publ_author_address
    'Vega, Andr\'es' .
;
Universidad Andres Bello
Facultad de Ecolog\'ia y Recursos Naturales
Departamento de Qu\'imica
Chile
;
    'Ramirez-Rodr\'iguez, Oney' .
;
Departamento de Qu\'imica Org\'anica
Facultad de Ciencias Qu\'imicas y Farmac\'euticas
Universidad de Chile
Chile
;
    'Mart\'inez-Cifuentes, Maximiliano' .
;
Departamento de Qu\'imica Org\'anica
Facultad de Ciencias Qu\'imicas y Farmac\'euticas
Universidad de Chile
Chile
;
    'Iba\~nez, Andr\'es' .
;
Centro de Investigaci\'on Interdisciplinaria
Avanzada en Ciencia de los Materiales
Universidad de Chile
Chile
;
    'Araya-Maturana, Ramiro' .
;
Departamento de Qu\'imica Org\'anica
Facultad de Ciencias Qu\'imicas y Farmac\'euticas
Universidad de Chile
Chile
;
