# Supplementary material for: 4-Acetyl-3,3-diethyl-5-hydr­oxy-2-morpholino-2,3-dihydro-1-benzofuran
Source: Acta Crystallogr Sect E Struct Rep Online. 2008 Nov 13;64(Pt 12):o2329. doi: 10.1107/S1600536808034065 (PMC2959820; doi:10.1107/S1600536808034065)
Supplement: Supplementary file 2 [file e-64-o2329-Isup2.hkl]

# 
# h,k,l, Fc-squared, Fo-squared, sigma(Fo-squared) and status flag 
# 
data_I
_shelx_title ' TRANSPARENTE' 
_shelx_refln_list_code          4 
_shelx_F_calc_maximum      269.16 
_exptl_crystal_F_000      1376.00 
_reflns_d_resolution_high  0.8399 
 
loop_ 
 _symmetry_equiv_pos_as_xyz 
 'x, y, z' 
 '-x+1/2, -y, z+1/2' 
 '-x, y+1/2, -z+1/2' 
 'x+1/2, -y+1/2, -z' 
 '-x, -y, -z' 
 'x-1/2, y, -z-1/2' 
 'x, -y-1/2, z-1/2' 
 '-x-1/2, y-1/2, z' 
 
_cell_length_a     7.7769 
_cell_length_b    19.4256 
_cell_length_c    22.3875 
_cell_angle_alpha  90.000 
_cell_angle_beta   90.000 
_cell_angle_gamma  90.000 
 
_shelx_F_squared_multiplier     1.000 
 
loop_ 
 _refln_index_h 
 _refln_index_k 
 _refln_index_l 
 _refln_F_squared_calc 
 _refln_F_squared_meas 
 _refln_F_squared_sigma 
 _refln_observed_status 
   2   0   0      302.98      324.07     13.90 o 
   4   0   0      191.29      212.38     10.98 o 
   6   0   0      335.07      307.25     16.56 o 
   8   0   0        0.86        8.14     14.93 o 
   2   1   0      222.40      205.90      4.38 o 
   4   1   0      300.65      279.12      8.11 o 
   6   1   0      304.77      302.51     13.84 o 
   8   1   0       20.20       19.51      5.87 o 
   0   2   0     1260.77     1314.74     22.32 o 
   2   2   0      592.27      484.47      5.76 o 
   4   2   0     5411.52     5568.29     48.42 o 
   6   2   0       82.79       59.38      7.01 o 
   8   2   0        8.19        0.70      4.10 o 
   2   3   0       10.72       10.23      3.15 o 
   4   3   0     3903.65     3784.66     27.49 o 
   6   3   0     1140.80     1265.36     20.59 o 
   8   3   0      154.79      165.13     13.55 o 
   0   4   0     1321.49     1230.93     18.22 o 
   2   4   0      236.41      236.81      4.89 o 
   4   4   0     7052.52     7413.91     54.41 o 
   6   4   0        0.55       -2.31      4.00 o 
   8   4   0      182.09      177.02     12.04 o 
   2   5   0     1802.01     1809.62     18.81 o 
   4   5   0      262.85      206.44      5.54 o 
   6   5   0     5789.88     6220.34     63.01 o 
   8   5   0      794.98      837.78     21.94 o 
   0   6   0     3469.60     3565.90     41.28 o 
   2   6   0     5533.23     6133.22     35.10 o 
   4   6   0     2879.50     2935.69     32.32 o 
   6   6   0      124.72      106.49      7.97 o 
   8   6   0      279.50      309.55     23.36 o 
   2   7   0       60.77       50.55      3.27 o 
   4   7   0      320.57      297.41      7.85 o 
   6   7   0      784.03      695.41     16.17 o 
   8   7   0        2.23        4.10      4.30 o 
   0   8   0    13592.92    15244.93    134.97 o 
   2   8   0     3826.73     3920.25     26.42 o 
   4   8   0      515.62      604.99     10.45 o 
   6   8   0      536.73      485.65     15.24 o 
   8   8   0      537.04      536.20     16.43 o 
   2   9   0     1358.23     1599.16     15.20 o 
   4   9   0      763.04      837.08     12.74 o 
   6   9   0       72.82       83.15     10.36 o 
   8   9   0       63.90       61.14     11.32 o 
   0  10   0     3104.35     3437.68     48.24 o 
   2  10   0     1807.97     2100.25     18.82 o 
   4  10   0      502.88      467.81     10.10 o 
   6  10   0       61.26       79.77      9.94 o 
   8  10   0        6.52        5.39      5.63 o 
   2  11   0      995.17      920.04     24.67 o 
   4  11   0     2552.42     2517.12     46.33 o 
   6  11   0      360.04      331.21     16.38 o 
   8  11   0       64.03       88.23      9.22 o 
   0  12   0     1938.29     1764.30     42.34 o 
   2  12   0     1168.33     1224.99     17.26 o 
   4  12   0       59.70       50.03      5.66 o 
   6  12   0       55.97       50.27      8.62 o 
   2  13   0     1644.21     1844.57     27.30 o 
   4  13   0      255.95      220.44     11.14 o 
   6  13   0      660.23      581.80     21.09 o 
   0  14   0      541.85      592.49     22.20 o 
   2  14   0      155.74      161.56     11.49 o 
   4  14   0      505.96      433.89     17.46 o 
   6  14   0     1274.66     1381.90     42.67 o 
   2  15   0      405.19      399.91     14.23 o 
   4  15   0     1329.90     1329.32     30.20 o 
   6  15   0        2.01        7.07      9.79 o 
   0  16   0      419.04      424.27     21.01 o 
   2  16   0     1892.44     2052.07     31.76 o 
   4  16   0       66.86       93.30     10.67 o 
   6  16   0      130.08       98.93     27.68 o 
   2  17   0     3131.97     3068.92     40.80 o 
   4  17   0        6.84        6.24      6.30 o 
   6  17   0      394.36      444.36     28.33 o 
   0  18   0     3241.12     3494.50     81.89 o 
   2  18   0      264.39      208.46     12.59 o 
   4  18   0      113.38      139.56     12.92 o 
   2  19   0      441.61      432.68     16.49 o 
   4  19   0      260.53      328.45     18.63 o 
   0  20   0       92.26       76.17     12.74 o 
   2  20   0       25.43        5.74      4.61 o 
   4  20   0      493.67      569.77     23.12 o 
   2  21   0       49.94       42.84      7.83 o 
   0  22   0      853.02      952.78     45.16 o 
   2  22   0      743.25      762.99     22.77 o 
   1   1   1     7332.38     7415.69     27.50 o 
   2   1   1    23420.79    24505.91     82.31 o 
   3   1   1     2174.94     2258.26     12.95 o 
   4   1   1      606.00      547.28      7.67 o 
   5   1   1        3.20        4.84      2.51 o 
   6   1   1      135.64      126.01      6.22 o 
   7   1   1        4.83        4.36      3.27 o 
   8   1   1        5.07        3.38      3.25 o 
   9   1   1        8.83        5.28      3.87 o 
   0   2   1     2095.75     2075.28     14.95 o 
   1   2   1    16031.64    16169.39     51.93 o 
   2   2   1    22180.87    22541.44     76.86 o 
   3   2   1      148.95      167.36      3.27 o 
   4   2   1     3489.02     3618.82     19.51 o 
   5   2   1      290.33      262.44      7.54 o 
   6   2   1        4.98        5.76      3.21 o 
   7   2   1       16.15        3.17      3.57 o 
   8   2   1       91.64       94.46      6.44 o 
   9   2   1        0.72       -3.62      3.62 o 
   1   3   1    12586.16    12746.65     42.03 o 
   2   3   1     6827.00     6944.99     25.77 o 
   3   3   1     9078.97     9673.67     35.49 o 
   4   3   1      310.72      249.44      4.56 o 
   5   3   1      444.04      471.26      9.90 o 
   6   3   1        0.91        3.31      3.09 o 
   7   3   1      432.38      425.53     10.89 o 
   8   3   1        4.56       -2.06      3.89 o 
   9   3   1        6.26       18.91      3.91 o 
   0   4   1      253.42      241.53      5.20 o 
   1   4   1     2875.19     2877.12     12.95 o 
   2   4   1     4765.48     4815.74     20.70 o 
   3   4   1        1.28        1.77      1.31 o 
   4   4   1      954.71      966.22      8.42 o 
   5   4   1     1090.83     1112.25     21.14 o 
   6   4   1      137.95      138.76      6.02 o 
   7   4   1      401.10      399.70     10.18 o 
   8   4   1       10.59        9.50      4.24 o 
   9   4   1       54.35       46.23      5.27 o 
   1   5   1    18771.20    19272.44     62.94 o 
   2   5   1       10.95       16.97      1.57 o 
   3   5   1     1391.10     1378.84     13.11 o 
   4   5   1      115.35      120.59      3.29 o 
   5   5   1      603.82      552.60     10.54 o 
   6   5   1      786.71      796.33     12.66 o 
   7   5   1       75.86       67.82      5.00 o 
   8   5   1       59.19       51.95      7.35 o 
   9   5   1        1.36       -3.00      3.00 o 
   0   6   1     1559.56     1546.61     16.31 o 
   1   6   1      364.09      372.24      3.93 o 
   2   6   1      176.28      209.86      3.62 o 
   3   6   1      137.93      141.04      4.74 o 
   4   6   1      150.16      144.30      3.79 o 
   5   6   1      556.00      581.45     10.47 o 
   6   6   1      131.19      125.53      5.97 o 
   7   6   1       18.94       10.71      3.81 o 
   8   6   1       26.58       21.33      4.19 o 
   1   7   1      108.52      127.69      2.98 o 
   2   7   1     3189.19     3534.59     17.03 o 
   3   7   1      446.87      441.12      5.76 o 
   4   7   1       33.40       40.94      3.34 o 
   5   7   1       40.09       34.97      4.61 o 
   6   7   1      183.97      166.25      6.67 o 
   7   7   1       50.41       57.92      4.74 o 
   8   7   1      571.75      595.66     14.87 o 
   0   8   1      822.91      805.53     10.59 o 
   1   8   1     1217.35     1194.31      8.74 o 
   2   8   1     3457.11     3819.65     18.38 o 
   3   8   1     1752.34     1917.89     14.60 o 
   4   8   1      513.40      552.93      7.14 o 
   5   8   1       95.29       96.00      4.72 o 
   6   8   1       21.01        5.19      4.33 o 
   7   8   1      164.76      126.17      6.42 o 
   8   8   1       25.32       27.48      3.74 o 
   1   9   1     1983.82     1990.35     18.32 o 
   2   9   1     1192.35     1288.40      9.68 o 
   3   9   1      178.81      188.82      4.69 o 
   4   9   1      580.50      598.17      7.68 o 
   5   9   1       42.01       47.24      4.14 o 
   6   9   1       16.97        7.46      3.68 o 
   7   9   1      162.26      161.36      8.26 o 
   8   9   1       86.90       95.21     10.12 o 
   0  10   1      619.16      700.07     10.32 o 
   1  10   1      317.40      370.89      5.13 o 
   2  10   1      763.56      810.61     10.81 o 
   3  10   1       82.74       85.70      3.45 o 
   4  10   1     1184.71     1166.18     11.02 o 
   5  10   1        4.26        5.06      3.07 o 
   6  10   1       86.24       74.56      7.05 o 
   7  10   1      410.42      384.82     11.09 o 
   8  10   1        3.35        5.16      2.92 o 
   1  11   1      158.31      216.68      5.28 o 
   2  11   1       31.08       35.99      3.00 o 
   3  11   1      269.98      260.00      6.17 o 
   4  11   1      256.07      252.49      7.62 o 
   5  11   1      713.03      727.98     12.54 o 
   6  11   1      331.41      335.39     11.54 o 
   7  11   1        0.01        4.05      5.10 o 
   8  11   1       34.68       37.77      5.54 o 
   0  12   1     2783.04     3080.98     51.10 o 
   1  12   1        8.33       -2.46      2.46 o 
   2  12   1      129.50      106.34      4.41 o 
   3  12   1       23.06       16.82      2.97 o 
   4  12   1       18.94       17.10      3.06 o 
   5  12   1      383.82      334.61      9.04 o 
   6  12   1       12.99       14.13      4.68 o 
   7  12   1      261.66      282.18     12.29 o 
   1  13   1      399.93      369.01      8.78 o 
   2  13   1       15.35       23.70      3.81 o 
   3  13   1      402.27      390.02      9.33 o 
   4  13   1      227.20      229.81      8.84 o 
   5  13   1      582.16      581.08     11.60 o 
   6  13   1      518.42      518.71     14.21 o 
   7  13   1       66.38       76.92      7.58 o 
   0  14   1        1.68       -3.60      3.60 o 
   1  14   1     1908.63     1930.18     20.10 o 
   2  14   1      174.53      182.38      7.57 o 
   3  14   1      105.80       84.70      5.74 o 
   4  14   1       39.82       39.64      5.38 o 
   5  14   1       21.36       17.38      4.46 o 
   6  14   1       43.36       44.43      8.53 o 
   7  14   1        4.02       -2.83      6.80 o 
   1  15   1       22.01       12.76      3.87 o 
   2  15   1      829.62      843.97     16.88 o 
   3  15   1     1069.03     1123.18     16.14 o 
   4  15   1      928.70      936.96     18.11 o 
   5  15   1       18.41       14.26      4.70 o 
   6  15   1       19.17        1.33      6.41 o 
   7  15   1      201.31      221.62     15.55 o 
   0  16   1       79.24       58.70      7.74 o 
   1  16   1      810.61      829.53     14.27 o 
   2  16   1      669.20      601.54     12.39 o 
   3  16   1        3.62        2.10      3.07 o 
   4  16   1        7.61        6.60      4.45 o 
   5  16   1       52.66       70.28      7.02 o 
   6  16   1        0.56       -1.44      7.59 o 
   1  17   1     2882.87     2968.67     28.18 o 
   2  17   1      815.98      763.13     14.52 o 
   3  17   1      417.17      397.46     12.59 o 
   4  17   1      585.83      543.87     14.62 o 
   5  17   1       35.04       33.22      5.76 o 
   6  17   1       25.89       24.95      7.66 o 
   0  18   1     2626.28     2630.36     38.12 o 
   1  18   1      232.39      208.14      8.65 o 
   2  18   1      279.00      288.82      9.97 o 
   3  18   1      166.40      141.98      7.71 o 
   4  18   1        0.05        7.00      3.92 o 
   5  18   1      387.10      420.30     14.11 o 
   1  19   1        1.90       -0.75      3.70 o 
   2  19   1       23.53       25.24      4.27 o 
   3  19   1        0.56        2.06      3.61 o 
   4  19   1       14.97       13.44      4.61 o 
   5  19   1       29.45       33.93      5.72 o 
   0  20   1      774.06      696.94     20.41 o 
   1  20   1      159.07      155.26      8.41 o 
   2  20   1        3.85       11.55      3.53 o 
   3  20   1      118.70      118.64      7.71 o 
   4  20   1       95.38      105.48      8.47 o 
   1  21   1       60.56       71.57      6.46 o 
   2  21   1        6.81       18.33      3.86 o 
   3  21   1       37.06       35.00      4.80 o 
   0  22   1        4.39       -3.70      8.63 o 
   1  22   1        0.43        3.72      3.71 o 
   2  22   1        0.15        8.72      3.40 o 
   0   0   2    20820.14    21199.54    308.38 o 
   1   0   2    72445.89    67537.55    309.73 o 
   2   0   2    11263.24    11195.33     50.39 o 
   3   0   2      207.13      212.16      4.49 o 
   4   0   2      981.40      976.46     26.15 o 
   5   0   2      127.19      111.72      7.45 o 
   6   0   2      891.28      858.14     18.59 o 
   7   0   2       67.54       50.43      6.74 o 
   8   0   2       10.51        8.20      5.29 o 
   9   0   2       18.37       28.03      6.53 o 
   1   1   2    18574.33    18463.54     59.83 o 
   2   1   2     4289.10     4370.23     16.76 o 
   3   1   2      679.42      700.78      6.38 o 
   4   1   2     1637.88     1712.80     11.60 o 
   5   1   2        0.00       -2.05      2.37 o 
   6   1   2     1053.52     1032.66     14.43 o 
   7   1   2       70.11       56.69      5.14 o 
   8   1   2       48.42       43.58      5.01 o 
   9   1   2        7.19        4.47      3.62 o 
   0   2   2      923.54      877.77      6.58 o 
   1   2   2     1305.91     1236.12      6.46 o 
   2   2   2     2017.46     2017.77     10.03 o 
   3   2   2     5702.94     5821.90     22.19 o 
   4   2   2        3.88        2.25      1.70 o 
   5   2   2       43.80       49.75      3.85 o 
   6   2   2      453.00      421.53      9.61 o 
   7   2   2      369.28      329.99      9.66 o 
   8   2   2        0.05        0.74      4.02 o 
   9   2   2        4.19        6.83      3.70 o 
   1   3   2     6319.05     6332.53     22.88 o 
   2   3   2     1138.06     1194.47      7.47 o 
   3   3   2      355.03      360.24      4.25 o 
   4   3   2     3697.31     3793.33     18.17 o 
   5   3   2      107.99      104.12      4.80 o 
   6   3   2        0.04       -1.51      2.76 o 
   7   3   2      429.74      481.75     10.93 o 
   8   3   2       30.11       20.73      4.09 o 
   9   3   2        9.57       11.97      3.89 o 
   0   4   2      236.24      187.54      8.82 o 
   1   4   2      245.23      198.33      3.13 o 
   2   4   2     2672.79     2694.74     13.07 o 
   3   4   2     6998.71     7757.28     30.22 o 
   4   4   2      209.81      215.94      4.08 o 
   5   4   2        8.00       11.85      2.77 o 
   6   4   2      981.78      955.29     15.78 o 
   7   4   2     1769.34     1840.69     26.88 o 
   8   4   2        0.19       -1.34      4.55 o 
   9   4   2       18.59       13.46      3.70 o 
   1   5   2     2427.56     2319.50     11.53 o 
   2   5   2     1493.76     1548.79      9.17 o 
   3   5   2      825.27      864.92      7.72 o 
   4   5   2      707.87      607.60      8.75 o 
   5   5   2      636.92      631.39      9.22 o 
   6   5   2        2.53        0.61      2.97 o 
   7   5   2      138.10      117.40      6.82 o 
   8   5   2        1.80       -1.83      2.92 o 
   9   5   2      212.09      206.85      9.66 o 
   0   6   2     5069.60     5149.80     32.81 o 
   1   6   2      720.38      694.87      6.26 o 
   2   6   2     3054.97     3060.09     15.17 o 
   3   6   2      158.87      147.02      3.59 o 
   4   6   2     2195.09     2259.06     14.23 o 
   5   6   2      153.00      145.30      6.29 o 
   6   6   2       32.40       30.10      3.86 o 
   7   6   2      193.13      168.91      7.15 o 
   8   6   2        4.67       -1.60      3.02 o 
   1   7   2     6597.58     6949.00     28.64 o 
   2   7   2      112.24      111.79      3.32 o 
   3   7   2      185.60      176.14      4.43 o 
   4   7   2       80.63       72.49      3.19 o 
   5   7   2        0.21        3.10      3.02 o 
   6   7   2       16.64       18.89      3.56 o 
   7   7   2       28.42       28.45      4.00 o 
   8   7   2       27.82       21.41      3.63 o 
   0   8   2       50.98       39.57      3.47 o 
   1   8   2      810.51      850.79      7.45 o 
   2   8   2      153.33      150.10      3.51 o 
   3   8   2      276.95      295.79      6.38 o 
   4   8   2       75.59       69.02      3.31 o 
   5   8   2      246.40      249.08      7.76 o 
   6   8   2      775.88      782.86     13.30 o 
   7   8   2      155.69      150.50      6.97 o 
   8   8   2      248.93      269.23      9.43 o 
   1   9   2     2024.13     2241.55     14.47 o 
   2   9   2     2931.26     3170.45     16.62 o 
   3   9   2     1140.95     1171.73     12.13 o 
   4   9   2      895.90      884.78      9.31 o 
   5   9   2       15.82       22.06      3.43 o 
   6   9   2       81.28       78.41      5.60 o 
   7   9   2      380.56      401.61     14.01 o 
   8   9   2      153.49      143.07      7.75 o 
   0  10   2     1616.61     1747.76     17.91 o 
   1  10   2        5.17        0.15      1.64 o 
   2  10   2     4397.07     4859.12     22.65 o 
   3  10   2        0.07       -1.78      1.78 o 
   4  10   2      105.09       98.27      4.30 o 
   5  10   2      327.90      325.37      8.05 o 
   6  10   2        4.07        5.93      4.11 o 
   7  10   2        2.80        5.61      4.83 o 
   8  10   2       10.30        8.94      4.42 o 
   1  11   2      788.45      789.70      8.30 o 
   2  11   2      512.97      499.36      9.82 o 
   3  11   2      383.42      349.35      6.99 o 
   4  11   2        0.51        1.78      2.55 o 
   5  11   2      290.84      289.52      8.57 o 
   6  11   2      138.43      131.86      8.47 o 
   7  11   2       59.63       50.61      5.32 o 
   8  11   2      188.28      214.47     10.12 o 
   0  12   2     1202.11     1082.09     19.35 o 
   1  12   2      186.83      226.84      9.39 o 
   2  12   2      588.60      562.58      9.43 o 
   3  12   2     1811.72     1875.17     16.28 o 
   4  12   2       17.91       22.12      3.44 o 
   5  12   2      393.57      341.87      9.29 o 
   6  12   2      132.16      132.72      8.80 o 
   7  12   2       78.24       98.81      8.32 o 
   1  13   2        0.10        0.32      2.84 o 
   2  13   2     1358.96     1306.53     15.99 o 
   3  13   2        1.23        1.85      2.61 o 
   4  13   2        2.48        1.28      3.14 o 
   5  13   2       39.06       42.53      4.32 o 
   6  13   2      175.01      179.77      9.87 o 
   7  13   2      108.95      101.08      8.70 o 
   0  14   2       12.95       20.77      6.14 o 
   1  14   2       10.38        5.68      3.34 o 
   2  14   2      278.09      287.85      8.51 o 
   3  14   2        8.59        5.06      3.14 o 
   4  14   2      379.77      401.69     12.08 o 
   5  14   2     1031.99      989.34     18.54 o 
   6  14   2       45.96       34.47      7.81 o 
   7  14   2        2.90       -6.58      6.58 o 
   1  15   2      306.53      278.26      8.76 o 
   2  15   2       67.55       60.12      5.40 o 
   3  15   2      575.02      565.79     11.66 o 
   4  15   2      114.83       97.62      7.59 o 
   5  15   2      166.19      136.72      8.85 o 
   6  15   2       16.56       14.82     10.01 o 
   7  15   2        0.01       -0.37      5.97 o 
   0  16   2     1627.00     1606.26     41.31 o 
   1  16   2      296.88      276.21      9.22 o 
   2  16   2      243.69      215.34      8.40 o 
   3  16   2        0.50        2.51      3.43 o 
   4  16   2        0.54        1.63      3.65 o 
   5  16   2       18.12       13.10      4.40 o 
   6  16   2       10.13        5.22      7.21 o 
   1  17   2       80.46       60.62      5.57 o 
   2  17   2      577.56      527.79     11.79 o 
   3  17   2       48.01       46.87      4.97 o 
   4  17   2       29.40       24.98      5.52 o 
   5  17   2      143.47      145.33      9.47 o 
   6  17   2      131.75      151.06     14.85 o 
   0  18   2       45.53       21.71      6.39 o 
   1  18   2        0.03       -2.73      2.91 o 
   2  18   2       90.46       71.34      5.80 o 
   3  18   2       93.03       73.68      5.93 o 
   4  18   2       53.98       53.48      6.45 o 
   5  18   2       20.34       24.53      5.12 o 
   1  19   2      566.99      535.75     19.04 o 
   2  19   2      108.37      114.34      7.12 o 
   3  19   2       35.67       32.31      4.40 o 
   4  19   2       11.42       18.28      4.73 o 
   5  19   2       58.25       74.25      7.41 o 
   0  20   2       69.59       75.21      8.77 o 
   1  20   2       29.81       21.54      4.33 o 
   2  20   2      252.83      290.13     10.53 o 
   3  20   2       12.01        8.60      3.48 o 
   4  20   2      170.10      148.43      9.97 o 
   1  21   2        1.36        2.07      4.06 o 
   2  21   2      196.45      185.04      9.17 o 
   3  21   2        2.06       -0.31      4.50 o 
   0  22   2       47.69       36.13      7.52 o 
   1  22   2        1.16        0.48      3.76 o 
   2  22   2       61.51       58.65      5.69 o 
   1   1   3       89.26       77.46      1.69 o 
   2   1   3     2199.94     2069.58      9.94 o 
   3   1   3      128.54      155.06      2.73 o 
   4   1   3        6.03       12.13      2.17 o 
   5   1   3      295.60      270.32      7.08 o 
   6   1   3      628.79      558.65     13.13 o 
   7   1   3        5.95        7.57      3.33 o 
   8   1   3       28.46       26.55      4.29 o 
   9   1   3      102.04       83.76      6.50 o 
   0   2   3     5778.90     5654.08     28.47 o 
   1   2   3     7385.04     7713.25     26.95 o 
   2   2   3    11398.15    11429.28     39.45 o 
   3   2   3     3584.69     3735.51     16.40 o 
   4   2   3        0.82       -0.26      1.39 o 
   5   2   3      669.57      677.89     12.60 o 
   6   2   3      207.26      185.00      7.27 o 
   7   2   3      647.41      680.39     12.93 o 
   8   2   3       64.74       56.88      5.39 o 
   9   2   3      124.90      140.75      8.20 o 
   1   3   3    34863.65    35669.32    111.13 o 
   2   3   3      226.28      217.45      3.66 o 
   3   3   3      400.77      346.20      4.41 o 
   4   3   3      462.97      479.48      7.39 o 
   5   3   3      120.36      129.63      5.12 o 
   6   3   3      397.42      402.44      8.88 o 
   7   3   3       93.59       97.59      6.28 o 
   8   3   3        9.18        4.76      3.72 o 
   9   3   3        2.72       -3.03      3.03 o 
   0   4   3     5197.50     5114.70     27.74 o 
   1   4   3      656.17      542.32      4.89 o 
   2   4   3     3469.81     3602.17     16.28 o 
   3   4   3     1571.14     1635.50     10.39 o 
   4   4   3       10.34        8.00      1.73 o 
   5   4   3      495.90      470.61      8.30 o 
   6   4   3        0.95       -2.26      2.78 o 
   7   4   3       16.43       21.60      4.10 o 
   8   4   3       50.09       48.97      5.26 o 
   9   4   3        1.46        5.77      3.87 o 
   1   5   3     1160.78     1161.56      7.49 o 
   2   5   3       46.39       21.17      1.75 o 
   3   5   3     6826.03     7191.50     29.23 o 
   4   5   3      292.97      288.52      4.72 o 
   5   5   3     3753.20     3839.29     24.17 o 
   6   5   3      322.01      305.18      8.15 o 
   7   5   3        0.91        5.09      3.07 o 
   8   5   3        0.20        0.83      3.23 o 
   0   6   3    21597.90    23260.96    117.13 o 
   1   6   3     2159.87     2216.37     11.52 o 
   2   6   3       91.76       78.75      2.64 o 
   3   6   3     1448.79     1357.28     10.02 o 
   4   6   3     3437.52     3622.64     19.18 o 
   5   6   3      857.66      808.23     11.03 o 
   6   6   3     1821.38     1949.35     19.55 o 
   7   6   3      158.52      157.43      6.98 o 
   8   6   3      180.49      176.92      9.33 o 
   1   7   3       37.89       29.51      1.71 o 
   2   7   3      237.12      207.83      3.94 o 
   3   7   3     1333.72     1451.56     10.74 o 
   4   7   3     1130.36     1198.71     10.29 o 
   5   7   3       71.63       68.14      6.32 o 
   6   7   3     1004.09     1007.88     14.58 o 
   7   7   3        7.95        9.36      4.89 o 
   8   7   3       70.33       87.86      6.09 o 
   0   8   3     3587.24     3414.76     26.57 o 
   1   8   3      615.73      655.25      7.37 o 
   2   8   3      165.52      174.22      3.79 o 
   3   8   3     3799.68     4161.25     20.98 o 
   4   8   3      639.15      619.27      8.41 o 
   5   8   3        1.43       -0.18      2.51 o 
   6   8   3      964.10     1000.25     16.00 o 
   7   8   3      255.40      231.34      8.22 o 
   8   8   3       27.07       19.32      3.70 o 
   1   9   3      566.18      532.78      6.26 o 
   2   9   3      209.71      257.24      4.51 o 
   3   9   3     2016.15     2072.50     13.90 o 
   4   9   3      143.33      135.88      5.60 o 
   5   9   3      360.80      345.12      7.57 o 
   6   9   3      422.10      418.40     10.07 o 
   7   9   3        4.79        7.43      3.39 o 
   8   9   3       77.66       77.22      5.68 o 
   0  10   3     2330.20     2488.86     22.99 o 
   1  10   3     2018.03     2159.53     17.36 o 
   2  10   3      507.21      486.11      6.75 o 
   3  10   3       30.56       37.07      2.93 o 
   4  10   3      115.64      108.37      4.46 o 
   5  10   3      252.74      265.24      7.60 o 
   6  10   3       64.11       64.89      6.01 o 
   7  10   3      280.28      252.07      9.50 o 
   8  10   3       59.66       75.71      7.84 o 
   1  11   3      765.93      832.19      8.35 o 
   2  11   3      171.60      172.00      4.65 o 
   3  11   3      101.38       94.04      4.10 o 
   4  11   3       33.62       35.44      3.53 o 
   5  11   3     1298.32     1379.01     17.18 o 
   6  11   3       94.17       96.64     11.59 o 
   7  11   3        0.12       -2.58      3.15 o 
   8  11   3        4.19        2.80      3.74 o 
   0  12   3     8411.96     9330.74     71.33 o 
   1  12   3     2462.78     2737.00     20.48 o 
   2  12   3      210.42      198.36      6.12 o 
   3  12   3       74.45       63.15      4.16 o 
   4  12   3      330.85      300.99      7.67 o 
   5  12   3      501.44      473.87     10.61 o 
   6  12   3       66.50       77.04      9.41 o 
   7  12   3       52.28       56.16      6.49 o 
   1  13   3     1806.94     1789.15     18.61 o 
   2  13   3       40.09       41.33      4.37 o 
   3  13   3        0.75       -2.63      2.65 o 
   4  13   3       45.13       36.47      4.38 o 
   5  13   3      414.18      465.98     10.53 o 
   6  13   3       68.52       76.64      6.98 o 
   7  13   3       57.57       62.14      6.47 o 
   0  14   3     1517.24     1618.00     25.90 o 
   1  14   3     1701.60     1808.88     19.50 o 
   2  14   3        1.73        2.78      3.05 o 
   3  14   3      107.02      110.89      6.41 o 
   4  14   3      198.95      184.23      9.17 o 
   5  14   3        3.67        8.61      3.83 o 
   6  14   3       15.89        8.83      4.82 o 
   7  14   3      158.58      150.22     10.89 o 
   1  15   3        7.57        6.40      3.37 o 
   2  15   3        5.53        7.15      3.52 o 
   3  15   3       39.89       36.18      4.52 o 
   4  15   3      134.82      114.09      7.77 o 
   5  15   3        5.39        1.31      3.70 o 
   6  15   3       53.79       57.63      8.88 o 
   0  16   3      686.21      663.23     17.92 o 
   1  16   3     1096.21     1069.23     16.05 o 
   2  16   3       11.65        7.70      3.52 o 
   3  16   3       91.62       97.95      6.39 o 
   4  16   3        2.18        6.89      4.02 o 
   5  16   3      188.02      159.07      9.50 o 
   6  16   3       33.00       40.69      8.45 o 
   1  17   3       21.44       22.48      4.36 o 
   2  17   3      988.79      978.48     15.84 o 
   3  17   3      141.46       88.89      6.29 o 
   4  17   3        4.68        2.05      3.63 o 
   5  17   3       39.91       40.13      6.02 o 
   6  17   3        3.67       -6.53      6.53 o 
   0  18   3      124.72      113.19      9.95 o 
   1  18   3      174.71      162.65      8.01 o 
   2  18   3        2.07        1.81      3.17 o 
   3  18   3       59.04       45.43      5.09 o 
   4  18   3      125.86      132.58     13.24 o 
   5  18   3       57.83       44.15      6.09 o 
   1  19   3       20.99       17.97      3.99 o 
   2  19   3      102.08      109.11      7.01 o 
   3  19   3      340.25      349.92     10.82 o 
   4  19   3       25.48       27.60      5.08 o 
   5  19   3       36.51       44.44      5.79 o 
   0  20   3      282.06      234.25     14.32 o 
   1  20   3      530.37      492.76     12.41 o 
   2  20   3       89.87       79.88      6.42 o 
   3  20   3      103.77       81.69      6.34 o 
   4  20   3        3.61        5.99      4.19 o 
   1  21   3      114.25      116.40      7.65 o 
   2  21   3      112.29      117.45      7.45 o 
   3  21   3        3.26       12.79      3.62 o 
   0  22   3       14.75        6.86      5.52 o 
   1  22   3        9.92       10.65      4.07 o 
   2  22   3       60.79       67.04      6.00 o 
   0   0   4    35244.35    34811.48    266.78 o 
   1   0   4      169.55      161.44      3.25 o 
   2   0   4       70.61       54.14      2.65 o 
   3   0   4     1507.50     1417.87     11.97 o 
   4   0   4      892.50      926.31     10.40 o 
   5   0   4      781.46      701.85     15.42 o 
   6   0   4       51.76       57.77      6.99 o 
   7   0   4      460.39      425.89     15.04 o 
   8   0   4        0.03        2.71      4.90 o 
   9   0   4        0.76        4.07      5.17 o 
   1   1   4    10260.19    10156.81     33.17 o 
   2   1   4     4239.76     4521.91     17.89 o 
   3   1   4      988.88      976.89      7.09 o 
   4   1   4      312.16      314.31      4.20 o 
   5   1   4      605.79      568.79      9.78 o 
   6   1   4       15.16        8.84      3.46 o 
   7   1   4      482.30      493.07     11.14 o 
   8   1   4       29.28       20.98      4.19 o 
   9   1   4        0.35       -2.46      3.37 o 
   0   2   4     6369.23     6313.56     32.13 o 
   1   2   4       72.61       43.57      2.09 o 
   2   2   4     9116.22     9472.85     32.72 o 
   3   2   4     4687.17     4951.19     23.97 o 
   4   2   4       27.37       13.97      1.50 o 
   5   2   4      213.11      198.53      6.62 o 
   6   2   4        2.12        4.22      3.37 o 
   7   2   4      104.58       72.37      5.60 o 
   8   2   4       27.74       29.29      4.41 o 
   9   2   4      121.96      139.15      8.19 o 
   1   3   4      354.22      382.46      4.19 o 
   2   3   4     3628.26     3698.08     16.52 o 
   3   3   4     8036.44     8369.93     31.19 o 
   4   3   4      207.73      180.03      4.42 o 
   5   3   4      201.51      204.14      6.10 o 
   6   3   4      553.15      565.35     10.51 o 
   7   3   4       22.37       26.05      4.06 o 
   8   3   4      519.77      570.30     14.83 o 
   9   3   4       13.04       14.88      3.86 o 
   0   4   4       88.62       57.49      3.02 o 
   1   4   4      253.51      242.41      3.56 o 
   2   4   4      316.30      266.19      3.92 o 
   3   4   4     2647.62     2664.18     14.40 o 
   4   4   4      111.91      124.08      3.32 o 
   5   4   4     1058.74     1096.73     12.57 o 
   6   4   4     1620.42     1668.07     17.06 o 
   7   4   4     1149.52     1146.38     16.81 o 
   8   4   4      766.99      758.08     14.77 o 
   9   4   4      119.57      117.16      7.32 o 
   1   5   4     1025.65     1068.89      7.43 o 
   2   5   4      644.60      624.05      6.05 o 
   3   5   4      244.59      230.65      4.87 o 
   4   5   4     1129.08     1231.84      9.89 o 
   5   5   4      459.89      456.02     10.34 o 
   6   5   4     1129.45     1089.56     13.93 o 
   7   5   4      105.38       92.13      5.92 o 
   8   5   4      135.14      124.82      7.40 o 
   0   6   4       74.63       63.66      3.16 o 
   1   6   4       33.18       35.70      2.24 o 
   2   6   4     1010.40     1088.58      9.71 o 
   3   6   4      661.56      606.34      6.71 o 
   4   6   4      713.12      717.01      8.63 o 
   5   6   4      368.16      369.19      8.14 o 
   6   6   4      114.74      114.93      5.83 o 
   7   6   4      590.58      585.02     11.08 o 
   8   6   4       27.01       29.21      4.23 o 
   1   7   4     1966.67     1915.06     11.07 o 
   2   7   4      664.79      635.96      6.57 o 
   3   7   4     1400.34     1249.17     10.05 o 
   4   7   4       65.54       67.50      3.24 o 
   5   7   4      513.24      498.76     11.95 o 
   6   7   4      487.55      483.07      9.57 o 
   7   7   4      123.49      102.90      6.35 o 
   8   7   4      193.32      207.07      8.86 o 
   0   8   4     4643.02     5008.01     42.05 o 
   1   8   4     2516.49     2467.05     13.28 o 
   2   8   4     6517.83     7046.59     29.31 o 
   3   8   4     1397.45     1384.55     10.90 o 
   4   8   4      123.24      105.42      4.13 o 
   5   8   4       71.02       81.65      4.98 o 
   6   8   4       52.61       47.87      4.60 o 
   7   8   4      685.07      666.86     14.77 o 
   8   8   4       30.89       27.73      3.87 o 
   1   9   4     7891.39     8362.61     35.17 o 
   2   9   4      813.05      818.14      7.79 o 
   3   9   4      296.27      267.09      5.13 o 
   4   9   4       29.36       31.13      2.83 o 
   5   9   4       95.66       83.65      4.78 o 
   6   9   4      563.85      567.99     12.73 o 
   7   9   4        9.49       13.06      3.67 o 
   8   9   4       99.89       90.98      6.47 o 
   0  10   4      508.98      531.39     10.43 o 
   1  10   4     1332.34     1475.89     11.30 o 
   2  10   4       79.87       78.51      3.49 o 
   3  10   4        9.76        9.66      2.38 o 
   4  10   4      232.31      242.21      5.98 o 
   5  10   4      130.61      111.76      5.74 o 
   6  10   4      132.78      123.41      7.45 o 
   7  10   4      133.02      140.30      8.43 o 
   8  10   4      114.50      102.41      9.81 o 
   1  11   4     6449.58     7011.20     34.52 o 
   2  11   4      494.31      497.82      9.45 o 
   3  11   4      133.93      156.87      4.93 o 
   4  11   4      148.97      123.88      6.42 o 
   5  11   4       84.25       75.12      5.36 o 
   6  11   4      167.30      181.03      9.68 o 
   7  11   4       71.12       94.72      7.90 o 
   8  11   4        1.13        0.70      4.49 o 
   0  12   4       21.70       16.44      4.80 o 
   1  12   4      995.33     1076.84     12.43 o 
   2  12   4        0.04       -1.66      2.48 o 
   3  12   4     1055.65     1081.28     12.29 o 
   4  12   4      163.66      142.09      6.09 o 
   5  12   4     1369.11     1417.02     17.88 o 
   6  12   4      434.30      441.00     17.21 o 
   7  12   4        0.20       -1.79      3.68 o 
   1  13   4      951.74      962.37     15.78 o 
   2  13   4      401.97      381.57     13.85 o 
   3  13   4       77.54       70.41      4.80 o 
   4  13   4       25.07       18.03      4.12 o 
   5  13   4      625.26      643.56     13.36 o 
   6  13   4      345.82      314.39     12.05 o 
   7  13   4        8.45        8.00      8.06 o 
   0  14   4      584.78      559.06     15.69 o 
   1  14   4      144.15      157.36      6.93 o 
   2  14   4     1852.30     1774.12     21.85 o 
   3  14   4       24.56       15.59      3.85 o 
   4  14   4      323.50      297.34     10.84 o 
   5  14   4        0.06        2.80      3.02 o 
   6  14   4       57.34       79.04      8.42 o 
   7  14   4       13.42       14.71      5.28 o 
   1  15   4     1259.53     1206.43     16.51 o 
   2  15   4        8.53        4.39      3.65 o 
   3  15   4      383.73      398.34     10.63 o 
   4  15   4      266.24      250.55     14.85 o 
   5  15   4       29.90       32.45      5.16 o 
   6  15   4       38.57       28.54      7.14 o 
   0  16   4      207.10      186.25     11.20 o 
   1  16   4      148.32      133.19      7.16 o 
   2  16   4       45.47       44.70      4.88 o 
   3  16   4      392.31      359.73     10.97 o 
   4  16   4      100.60       86.07      9.05 o 
   5  16   4      322.51      308.23     12.29 o 
   6  16   4        1.11        0.59      5.49 o 
   1  17   4       70.06       76.38      5.89 o 
   2  17   4      243.76      212.43      8.57 o 
   3  17   4       63.82       67.27      6.06 o 
   4  17   4       13.11       26.84      5.07 o 
   5  17   4      153.01      163.99      9.63 o 
   6  17   4      119.30      137.34     12.24 o 
   0  18   4      248.16      273.36     13.60 o 
   1  18   4      210.47      212.82      8.82 o 
   2  18   4       17.94       14.40      3.81 o 
   3  18   4      181.71      145.02      7.69 o 
   4  18   4      470.31      510.90     17.16 o 
   5  18   4        3.70       -3.02      3.94 o 
   1  19   4        6.97       12.52      3.56 o 
   2  19   4       45.80       36.34      4.83 o 
   3  19   4       13.88        8.39      4.60 o 
   4  19   4      139.51      152.25      9.61 o 
   5  19   4      107.25      110.00      8.37 o 
   0  20   4       39.51       34.23      8.40 o 
   1  20   4        2.00        5.74      3.50 o 
   2  20   4      146.25      149.51      9.03 o 
   3  20   4        2.94        7.66      3.12 o 
   4  20   4       14.83       14.83      4.25 o 
   1  21   4       76.12       75.44      6.42 o 
   2  21   4       99.49       95.65      6.89 o 
   3  21   4      287.07      318.63     11.51 o 
   0  22   4       37.41       46.42      7.87 o 
   1  22   4       25.81       25.37      4.80 o 
   2  22   4        1.32       -2.57      3.51 o 
   1   1   5      316.70      320.38      4.23 o 
   2   1   5      390.01      308.28      3.91 o 
   3   1   5     7948.50     8510.34     31.51 o 
   4   1   5        3.32        3.32      1.36 o 
   5   1   5        2.13        4.32      2.66 o 
   6   1   5     1429.54     1426.90     18.41 o 
   7   1   5       35.61       26.79      4.11 o 
   8   1   5      262.51      243.87      9.63 o 
   9   1   5       46.55       39.27      5.18 o 
   0   2   5    27879.89    28023.11    137.82 o 
   1   2   5     2749.82     2807.02     12.75 o 
   2   2   5      861.38      834.60      6.29 o 
   3   2   5      425.53      444.71      5.05 o 
   4   2   5      124.71       85.89      2.79 o 
   5   2   5      233.08      255.53      7.86 o 
   6   2   5        1.44        2.89      3.35 o 
   7   2   5       25.03       21.10      3.92 o 
   8   2   5        3.51       -3.27      4.16 o 
   9   2   5       15.24        9.33      3.81 o 
   1   3   5      872.93      740.31      5.86 o 
   2   3   5      723.08      646.61      5.91 o 
   3   3   5     3020.25     3158.07     15.53 o 
   4   3   5     1414.74     1437.84     15.97 o 
   5   3   5        8.18        6.51      2.66 o 
   6   3   5      360.45      338.77      8.51 o 
   7   3   5      150.60      142.82      7.28 o 
   8   3   5       53.29       53.80      5.26 o 
   9   3   5      121.30      124.14      7.68 o 
   0   4   5     6604.39     6705.58     52.73 o 
   1   4   5     5866.71     6048.49     23.71 o 
   2   4   5      568.22      501.98      5.40 o 
   3   4   5     2047.79     2230.41     13.27 o 
   4   4   5     2515.78     2692.25     15.60 o 
   5   4   5        3.08        2.28      2.47 o 
   6   4   5      659.87      659.90     11.42 o 
   7   4   5      222.16      210.36      8.62 o 
   8   4   5       69.40       75.75      6.04 o 
   1   5   5     1973.45     1907.17     10.82 o 
   2   5   5     3378.62     3480.55     25.66 o 
   3   5   5        1.23        1.96      1.63 o 
   4   5   5     2685.50     2838.46     15.46 o 
   5   5   5     2388.49     2483.02     20.74 o 
   6   5   5       47.89       48.51      4.38 o 
   7   5   5        0.72       -2.76      2.76 o 
   8   5   5       25.07       21.14      4.00 o 
   0   6   5    26143.69    27810.81    135.08 o 
   1   6   5       70.65       52.21      2.43 o 
   2   6   5      651.71      638.56      6.61 o 
   3   6   5      604.25      578.99      8.45 o 
   4   6   5        6.49        2.74      1.94 o 
   5   6   5      609.41      614.01     10.36 o 
   6   6   5      110.95      109.64      5.75 o 
   7   6   5      742.11      698.88     12.17 o 
   8   6   5      269.47      262.29      9.63 o 
   1   7   5     7087.12     7498.56     29.69 o 
   2   7   5        4.66        5.15      1.75 o 
   3   7   5     1407.73     1486.65     11.21 o 
   4   7   5      774.76      795.11      8.65 o 
   5   7   5       27.98       20.12      3.66 o 
   6   7   5      623.44      612.04     12.10 o 
   7   7   5      169.28      152.21      6.97 o 
   8   7   5      275.55      242.24      9.38 o 
   0   8   5      205.60      175.38      9.95 o 
   1   8   5      282.54      316.07      4.88 o 
   2   8   5      263.03      295.93      4.91 o 
   3   8   5       66.37       47.65      2.88 o 
   4   8   5     1035.63     1042.73     10.71 o 
   5   8   5      316.47      301.21      7.72 o 
   6   8   5      269.64      281.59      9.48 o 
   7   8   5        1.04        4.06      2.84 o 
   8   8   5      655.28      640.83     12.62 o 
   1   9   5      276.63      284.65      4.49 o 
   2   9   5      445.70      504.20      6.35 o 
   3   9   5      198.32      207.45      4.80 o 
   4   9   5     1102.44     1120.44     10.85 o 
   5   9   5        0.65        1.24      2.68 o 
   6   9   5       13.35       13.78      3.50 o 
   7   9   5       90.50      115.46      6.90 o 
   8   9   5       35.10       41.56      4.58 o 
   0  10   5      151.10      148.56      6.06 o 
   1  10   5       18.40       16.63      2.26 o 
   2  10   5     1609.05     1623.04     12.85 o 
   3  10   5     1490.24     1492.90     12.98 o 
   4  10   5       19.04       19.82      3.00 o 
   5  10   5     1793.39     1827.27     18.37 o 
   6  10   5       31.45       23.23      4.58 o 
   7  10   5        2.19       -0.59      3.26 o 
   8  10   5       93.37       85.99      6.71 o 
   1  11   5      402.14      372.60      6.90 o 
   2  11   5       39.96       47.32      3.21 o 
   3  11   5        0.38       -1.59      2.23 o 
   4  11   5       34.82       32.54      3.42 o 
   5  11   5      276.87      294.37      8.45 o 
   6  11   5       36.26       27.61      5.42 o 
   7  11   5        9.81       15.66      3.90 o 
   0  12   5     1232.10     1383.70     18.33 o 
   1  12   5     1126.58     1163.09     13.11 o 
   2  12   5       40.91       37.12      3.69 o 
   3  12   5       39.32       39.53      3.95 o 
   4  12   5     1258.09     1284.07     15.16 o 
   5  12   5      657.29      676.77     12.65 o 
   6  12   5        0.00        8.16      6.58 o 
   7  12   5     1130.09     1316.38     21.56 o 
   1  13   5      397.91      322.63      8.37 o 
   2  13   5      746.38      743.72     11.20 o 
   3  13   5     1292.57     1362.73     15.53 o 
   4  13   5      158.04      155.99      6.99 o 
   5  13   5      328.08      325.76     10.12 o 
   6  13   5      327.15      323.14     13.69 o 
   7  13   5       52.57       54.75      7.01 o 
   0  14   5      155.02      156.61     10.32 o 
   1  14   5     1337.13     1392.69     17.88 o 
   2  14   5      231.33      213.48      7.85 o 
   3  14   5       59.65       55.94      5.57 o 
   4  14   5      598.89      596.86     17.42 o 
   5  14   5       20.61       14.78      5.18 o 
   6  14   5      167.61      194.02     11.60 o 
   7  14   5        0.21       -4.00      5.85 o 
   1  15   5      121.62      112.69      6.48 o 
   2  15   5      796.57      798.46     15.72 o 
   3  15   5      226.64      198.76      9.08 o 
   4  15   5      290.92      266.90     10.84 o 
   5  15   5       47.81       47.34      5.95 o 
   6  15   5       20.56       24.66      6.65 o 
   0  16   5      879.62      884.69     25.33 o 
   1  16   5       44.37       41.58      4.94 o 
   2  16   5        3.09        8.09      3.54 o 
   3  16   5        0.06       -0.59      3.14 o 
   4  16   5       10.53        6.10      4.04 o 
   5  16   5        0.39       -3.49      3.49 o 
   6  16   5       43.04       62.38      8.92 o 
   1  17   5      817.97      865.82     14.84 o 
   2  17   5       59.90       55.46      5.22 o 
   3  17   5      418.78      441.70     11.13 o 
   4  17   5       85.74       91.52      7.58 o 
   5  17   5       39.42       34.78      5.36 o 
   6  17   5       41.75       24.32      7.04 o 
   0  18   5      311.04      301.60     14.11 o 
   1  18   5      706.61      669.99     13.51 o 
   2  18   5       74.82       68.65      5.56 o 
   3  18   5       69.25       59.83      5.45 o 
   4  18   5      535.43      513.61     14.77 o 
   5  18   5       73.65       74.95      7.05 o 
   1  19   5      131.24      114.38      7.05 o 
   2  19   5        0.10        4.54      3.66 o 
   3  19   5      149.79      163.43      8.28 o 
   4  19   5      278.79      297.00     12.59 o 
   0  20   5        7.96        7.84      6.18 o 
   1  20   5      101.06       98.73      6.77 o 
   2  20   5       31.15       26.13      4.22 o 
   3  20   5        3.76        1.18      3.76 o 
   4  20   5       37.58       36.50      5.64 o 
   1  21   5       31.12       33.55      4.70 o 
   2  21   5        2.03        7.79      3.11 o 
   3  21   5        0.20        4.25      3.05 o 
   0  22   5       65.84       74.62      8.82 o 
   1  22   5       12.51       17.73      3.90 o 
   2  22   5       17.19       14.58      3.48 o 
   0   0   6     1927.22     1966.92     37.05 o 
   1   0   6       33.33       24.48      1.86 o 
   2   0   6      563.37      570.29      7.11 o 
   3   0   6       46.20       29.78      2.75 o 
   4   0   6      568.96      573.05      9.08 o 
   5   0   6       12.96       21.75      4.84 o 
   6   0   6      130.10      108.94      8.82 o 
   7   0   6      169.39      158.78     10.71 o 
   8   0   6       20.04       20.74      5.69 o 
   9   0   6      242.22      236.23     14.46 o 
   1   1   6     2805.97     2872.10     13.03 o 
   2   1   6     1466.60     1595.45      9.68 o 
   3   1   6     6687.78     7408.85     28.66 o 
   4   1   6      179.47      168.72      3.73 o 
   5   1   6       97.29       80.60      4.85 o 
   6   1   6      270.54      230.41      7.94 o 
   7   1   6        5.45        9.09      3.45 o 
   8   1   6        0.36        1.37      3.17 o 
   9   1   6        0.26       -3.14      3.14 o 
   0   2   6    56045.97    55243.28    266.47 o 
   1   2   6     6541.48     6720.90     25.34 o 
   2   2   6       38.78       33.93      1.85 o 
   3   2   6      899.42      904.68      7.49 o 
   4   2   6       11.46        9.28      1.90 o 
   5   2   6       94.28       81.19      4.72 o 
   6   2   6      561.15      573.86     11.21 o 
   7   2   6      253.67      225.60      8.59 o 
   8   2   6      108.47      105.32      8.59 o 
   1   3   6     3894.44     3905.20     16.98 o 
   2   3   6        9.99       11.67      1.62 o 
   3   3   6       11.91        6.42      2.36 o 
   4   3   6      372.48      268.00      5.59 o 
   5   3   6      475.41      462.91      9.18 o 
   6   3   6       22.02       22.91      3.79 o 
   7   3   6      178.60      154.53      7.55 o 
   8   3   6      126.63      109.93      7.00 o 
   0   4   6       54.94       63.04      3.13 o 
   1   4   6      143.26      139.40      3.05 o 
   2   4   6     1143.72     1049.09      8.12 o 
   3   4   6       55.03       36.21      2.38 o 
   4   4   6     2001.66     1952.21     12.70 o 
   5   4   6      771.15      768.87     10.61 o 
   6   4   6        0.71        0.61      2.88 o 
   7   4   6      192.84      154.08      7.23 o 
   8   4   6      232.92      242.82      9.73 o 
   1   5   6     5511.70     5807.63     23.87 o 
   2   5   6     1264.76     1282.14      9.38 o 
   3   5   6       14.42       18.15      2.13 o 
   4   5   6      120.32       83.50      3.27 o 
   5   5   6      606.85      657.27     10.52 o 
   6   5   6        1.39        1.14      2.90 o 
   7   5   6       23.97       20.66      3.64 o 
   8   5   6      149.24      156.52      8.25 o 
   0   6   6      550.55      574.45      8.36 o 
   1   6   6     1640.01     1670.33     10.63 o 
   2   6   6     1757.32     1725.74     11.43 o 
   3   6   6       89.33      105.22      3.49 o 
   4   6   6        3.98        1.46      1.98 o 
   5   6   6      275.57      279.83      7.39 o 
   6   6   6      156.45      133.26      6.14 o 
   7   6   6      150.48      136.88      6.98 o 
   8   6   6      136.39      145.35      7.57 o 
   1   7   6       62.64       59.20      2.64 o 
   2   7   6      117.25      125.26      3.56 o 
   3   7   6      908.90      895.30      8.75 o 
   4   7   6     2990.85     3117.16     18.61 o 
   5   7   6      235.98      226.54      6.53 o 
   6   7   6       85.32       74.67      4.69 o 
   7   7   6       15.80       11.13      3.29 o 
   8   7   6        3.54        5.32      3.22 o 
   0   8   6     4084.40     4286.83     28.51 o 
   1   8   6       24.05       22.14      2.17 o 
   2   8   6      806.31      784.72      7.50 o 
   3   8   6     1577.85     1702.20     12.65 o 
   4   8   6       55.62       54.46      3.35 o 
   5   8   6      481.75      445.06      9.10 o 
   6   8   6      860.63      824.72     16.87 o 
   7   8   6      308.10      301.18      9.07 o 
   8   8   6      355.66      450.31     12.50 o 
   1   9   6      644.36      701.76      7.15 o 
   2   9   6       38.90       26.50      2.43 o 
   3   9   6     1507.51     1470.53     11.93 o 
   4   9   6      374.71      355.41      6.24 o 
   5   9   6      747.28      777.64     11.10 o 
   6   9   6      232.98      210.82      8.76 o 
   7   9   6      465.25      494.14     14.23 o 
   8   9   6       25.18       17.41      3.59 o 
   0  10   6     1477.52     1648.20     25.62 o 
   1  10   6       89.60       86.31      3.56 o 
   2  10   6      888.70      955.04     10.12 o 
   3  10   6       35.11       28.45      3.07 o 
   4  10   6      285.92      293.16      6.56 o 
   5  10   6      535.70      536.97     10.19 o 
   6  10   6      457.17      457.47     11.87 o 
   7  10   6      265.97      266.92     10.10 o 
   8  10   6      322.45      308.94     11.68 o 
   1  11   6       98.42       95.89      4.33 o 
   2  11   6       43.89       37.21      3.73 o 
   3  11   6      293.67      275.59      5.99 o 
   4  11   6     1083.10     1047.79     15.04 o 
   5  11   6       68.41       63.54      4.70 o 
   6  11   6      184.22      145.06     10.61 o 
   7  11   6       59.82       82.12      6.59 o 
   0  12   6       78.90       58.85      5.98 o 
   1  12   6      360.92      366.34      9.03 o 
   2  12   6       18.34       12.59      3.17 o 
   3  12   6      449.34      421.63      8.83 o 
   4  12   6      101.41       97.10      5.47 o 
   5  12   6      589.09      600.59     12.92 o 
   6  12   6     1199.36     1259.97     21.42 o 
   7  12   6      129.95      142.29      8.56 o 
   1  13   6      264.38      245.47      7.36 o 
   2  13   6      859.78      900.76     11.80 o 
   3  13   6     1333.33     1378.98     15.95 o 
   4  13   6        9.12        5.42      3.77 o 
   5  13   6       36.52       27.70      4.43 o 
   6  13   6        0.24       -4.38      4.38 o 
   7  13   6        3.68       -3.61      3.61 o 
   0  14   6      120.73      114.35      8.86 o 
   1  14   6        2.45        2.96      3.12 o 
   2  14   6       32.14       29.61      4.33 o 
   3  14   6     1454.71     1474.72     18.32 o 
   4  14   6      137.48      150.33      7.99 o 
   5  14   6      119.51      129.72      7.58 o 
   6  14   6       10.90       11.64      5.31 o 
   7  14   6       74.64      106.83      9.93 o 
   1  15   6       53.57       46.45      5.08 o 
   2  15   6      139.11      111.63      6.62 o 
   3  15   6      122.70      123.60      7.42 o 
   4  15   6      140.78      127.55      8.30 o 
   5  15   6        2.76        0.40      4.10 o 
   6  15   6       17.68       14.05      6.09 o 
   0  16   6     3682.13     3873.96     45.22 o 
   1  16   6     1391.86     1428.24     18.65 o 
   2  16   6      104.69       91.01      6.21 o 
   3  16   6      362.54      370.82     10.28 o 
   4  16   6      100.58       93.38      7.47 o 
   5  16   6        2.46        3.63      3.71 o 
   6  16   6        3.99       18.75      6.55 o 
   1  17   6       31.84       37.54      4.55 o 
   2  17   6      327.99      331.29     10.17 o 
   3  17   6        0.36       -2.84      2.95 o 
   4  17   6      466.40      528.49     14.36 o 
   5  17   6       15.41       28.52      4.66 o 
   0  18   6       74.10       66.37      8.13 o 
   1  18   6      127.47      138.30      7.61 o 
   2  18   6      594.24      606.18     13.01 o 
   3  18   6      175.97      199.96      8.83 o 
   4  18   6       14.05       26.48      5.14 o 
   5  18   6       66.40       67.39      6.62 o 
   1  19   6      553.71      547.82     12.67 o 
   2  19   6      388.75      388.28     11.22 o 
   3  19   6      282.67      287.66     10.29 o 
   4  19   6       85.30      103.71      8.03 o 
   0  20   6       89.77       87.15      9.08 o 
   1  20   6       65.21       53.81      5.39 o 
   2  20   6       23.17       18.59      3.82 o 
   3  20   6      184.22      184.02      8.88 o 
   4  20   6       32.02       36.67      5.41 o 
   1  21   6       29.30       28.88      4.51 o 
   2  21   6       13.44       15.50      3.70 o 
   3  21   6        1.75       -0.24      4.02 o 
   0  22   6       35.09       41.64      9.67 o 
   1  22   6        0.07        1.02      3.33 o 
   1   1   7     6728.07     6694.91     25.51 o 
   2   1   7      891.75      916.72      7.29 o 
   3   1   7       92.21      101.08      2.98 o 
   4   1   7      725.24      799.28      9.48 o 
   5   1   7        2.06        0.33      2.78 o 
   6   1   7      977.53     1040.61     14.83 o 
   7   1   7       28.89       18.14      3.83 o 
   8   1   7        6.86        1.27      3.90 o 
   0   2   7     2095.42     2189.47     18.07 o 
   1   2   7      371.31      362.25      6.07 o 
   2   2   7       59.98       67.50      3.55 o 
   3   2   7      361.99      312.24      4.81 o 
   4   2   7        6.21        7.29      1.78 o 
   5   2   7        3.06        3.43      2.64 o 
   6   2   7      127.54      104.27      6.10 o 
   7   2   7       56.73       44.16      4.89 o 
   8   2   7        8.57        5.72      3.61 o 
   1   3   7     1608.48     1549.17      9.40 o 
   2   3   7      355.76      377.90      4.70 o 
   3   3   7        2.60        7.40      1.64 o 
   4   3   7     2735.53     2865.74     15.59 o 
   5   3   7      206.51      178.44      6.27 o 
   6   3   7       35.15       25.15      3.92 o 
   7   3   7       49.43       33.33      4.68 o 
   8   3   7       45.24       32.55      4.73 o 
   0   4   7      974.21     1019.06     11.60 o 
   1   4   7     5479.06     5904.19     24.13 o 
   2   4   7       90.29       80.79      2.83 o 
   3   4   7      427.52      450.81      8.32 o 
   4   4   7      425.96      425.18      7.04 o 
   5   4   7      155.96      152.27      6.92 o 
   6   4   7       27.11       31.91      4.12 o 
   7   4   7      425.45      413.26     10.63 o 
   8   4   7       34.05       25.27      4.72 o 
   1   5   7       83.07       69.50      2.77 o 
   2   5   7       25.08       18.21      2.79 o 
   3   5   7     4783.64     4880.66     29.47 o 
   4   5   7       89.75       71.08      3.18 o 
   5   5   7       32.13       28.83      4.53 o 
   6   5   7      761.43      759.34     12.38 o 
   7   5   7      374.39      360.68     10.30 o 
   8   5   7      107.40      126.87      7.41 o 
   0   6   7        2.25        2.13      2.37 o 
   1   6   7     6180.25     6528.12     27.08 o 
   2   6   7     1101.88     1134.50      9.27 o 
   3   6   7      411.51      402.93      6.03 o 
   4   6   7      103.57       98.30      3.84 o 
   5   6   7      512.65      534.48      9.29 o 
   6   6   7      415.32      413.97      9.88 o 
   7   6   7       30.54       27.11      4.11 o 
   8   6   7       17.31       20.68      3.80 o 
   1   7   7      320.79      340.34      5.14 o 
   2   7   7        1.52        1.75      1.80 o 
   3   7   7      505.40      501.67      6.77 o 
   4   7   7       82.31       84.73      3.82 o 
   5   7   7      525.31      478.24      8.79 o 
   6   7   7       37.97       35.39      3.72 o 
   7   7   7      124.85      116.55      6.33 o 
   8   7   7      168.91      159.35      7.88 o 
   0   8   7        8.84        9.38      2.83 o 
   1   8   7      418.85      429.88      6.15 o 
   2   8   7      176.98      160.71      4.10 o 
   3   8   7      965.17     1010.69      9.77 o 
   4   8   7      694.13      687.90      8.87 o 
   5   8   7      329.89      320.57      8.09 o 
   6   8   7      471.31      469.27     16.22 o 
   7   8   7      510.11      497.63     10.70 o 
   8   8   7      250.47      281.17     11.24 o 
   1   9   7      507.26      504.61      6.59 o 
   2   9   7      230.82      248.21      4.98 o 
   3   9   7       51.63       51.59      3.27 o 
   4   9   7      129.44      125.50      4.57 o 
   5   9   7      966.15      977.76     12.42 o 
   6   9   7      158.25      160.15     10.69 o 
   7   9   7       11.71       14.45      3.61 o 
   8   9   7      149.72      194.54      8.93 o 
   0  10   7      146.61      142.53      6.40 o 
   1  10   7       16.08       12.32      2.43 o 
   2  10   7      385.99      384.14      6.68 o 
   3  10   7      366.45      366.47      6.92 o 
   4  10   7      109.09      105.80      4.81 o 
   5  10   7      298.48      318.49      8.27 o 
   6  10   7      126.79      120.86      7.01 o 
   7  10   7        0.55        2.38      5.39 o 
   1  11   7       84.93       84.87      4.32 o 
   2  11   7      901.02      914.09     16.30 o 
   3  11   7       86.31       64.42      3.99 o 
   4  11   7      404.68      390.47      8.10 o 
   5  11   7      308.66      284.46      8.03 o 
   6  11   7        1.46       -1.04      4.00 o 
   7  11   7        9.23        5.58      4.32 o 
   0  12   7       38.15       49.19      9.41 o 
   1  12   7     1643.24     1707.51     17.34 o 
   2  12   7        3.08        4.58      2.81 o 
   3  12   7      430.41      445.28     12.45 o 
   4  12   7        6.66        4.39      3.04 o 
   5  12   7      238.84      215.96      8.10 o 
   6  12   7       37.49       28.42      5.27 o 
   7  12   7        2.20        1.68      7.55 o 
   1  13   7     3157.52     3307.27     24.64 o 
   2  13   7        0.22       -0.94      2.85 o 
   3  13   7       37.91       34.65      4.13 o 
   4  13   7        1.38       -2.77      2.77 o 
   5  13   7       70.31       73.60      6.01 o 
   6  13   7       86.96       91.03      8.62 o 
   7  13   7        9.63       24.24      6.89 o 
   0  14   7        0.67       -3.91      3.91 o 
   1  14   7      477.13      455.29     11.48 o 
   2  14   7     2245.28     2316.09     23.02 o 
   3  14   7       44.57       41.40      4.60 o 
   4  14   7      406.56      380.24      9.68 o 
   5  14   7       10.43       20.67      4.07 o 
   6  14   7       24.96       29.39      6.74 o 
   1  15   7        0.66       -3.06      3.06 o 
   2  15   7       17.97       24.15      4.08 o 
   3  15   7      127.37      104.21      6.40 o 
   4  15   7       59.48       57.58      6.16 o 
   5  15   7        5.05        7.89      5.00 o 
   6  15   7       11.06       19.25      6.05 o 
   0  16   7      326.08      304.42     13.57 o 
   1  16   7      527.98      497.07     11.32 o 
   2  16   7      223.46      196.31      8.17 o 
   3  16   7      736.58      755.48     13.93 o 
   4  16   7      170.38      169.55      9.55 o 
   5  16   7       37.71       49.90      5.87 o 
   6  16   7        9.53        5.84      8.79 o 
   1  17   7      530.56      493.42     11.50 o 
   2  17   7        7.19        6.09      3.34 o 
   3  17   7        9.72        7.54      3.39 o 
   4  17   7       47.67       45.62      5.49 o 
   5  17   7      166.82      156.00      9.47 o 
   0  18   7      400.77      357.95     15.12 o 
   1  18   7      488.04      490.60     11.72 o 
   2  18   7      752.31      780.10     15.73 o 
   3  18   7      238.10      272.31      9.92 o 
   4  18   7      147.14      154.57      9.40 o 
   5  18   7      140.17      128.64      8.96 o 
   1  19   7        0.21        2.31      4.07 o 
   2  19   7       94.82       77.45      6.08 o 
   3  19   7        0.26        2.86      2.97 o 
   4  19   7      138.64      147.87      9.43 o 
   0  20   7        1.88       -3.58      4.33 o 
   1  20   7       45.67       49.74      5.12 o 
   2  20   7        2.66        7.23      3.34 o 
   3  20   7       43.64       36.84      4.51 o 
   1  21   7       11.51        7.81      3.58 o 
   2  21   7        1.17        0.70      2.78 o 
   3  21   7       21.51       24.30      3.92 o 
   0  22   7      200.02      215.50     24.47 o 
   1  22   7        1.51        1.42      3.75 o 
   0   0   8     6664.44     6917.53     69.37 o 
   1   0   8     1926.29     1897.28     20.12 o 
   2   0   8      802.68      866.24     11.18 o 
   3   0   8       74.28      127.26      5.77 o 
   4   0   8      515.08      559.26      9.75 o 
   5   0   8     1849.04     1863.15     26.22 o 
   6   0   8      433.32      383.26     13.75 o 
   7   0   8       12.68       18.00      5.58 o 
   8   0   8        0.75       -4.62      4.62 o 
   1   1   8     9787.91     9868.49     35.79 o 
   2   1   8    20032.75    21560.30     72.11 o 
   3   1   8      200.66      181.30      3.79 o 
   4   1   8       97.26       81.48      3.15 o 
   5   1   8       32.48       30.39      4.11 o 
   6   1   8       62.60       81.05      5.66 o 
   7   1   8       37.45       36.86      4.66 o 
   8   1   8        3.03       -0.64      3.41 o 
   0   2   8     1229.04     1297.13     14.77 o 
   1   2   8     1584.74     1718.10      9.90 o 
   2   2   8      240.64      206.29      3.85 o 
   3   2   8      297.87      240.95      4.52 o 
   4   2   8      951.69     1052.01      9.22 o 
   5   2   8     1413.22     1464.87     15.45 o 
   6   2   8      428.87      430.58      9.95 o 
   7   2   8        0.61       -2.95      3.09 o 
   8   2   8      204.86      206.00      9.08 o 
   1   3   8     5149.50     5563.41     26.44 o 
   2   3   8      615.36      641.83      6.20 o 
   3   3   8      966.35      928.66      8.15 o 
   4   3   8      149.64      146.69      4.29 o 
   5   3   8        4.44        1.99      2.74 o 
   6   3   8       47.55       36.85      4.20 o 
   7   3   8        0.53       -1.69      3.08 o 
   8   3   8       48.65       41.45      4.90 o 
   0   4   8     4243.03     5075.31     30.33 o 
   1   4   8      208.27      158.83      5.03 o 
   2   4   8       46.53       36.59      2.41 o 
   3   4   8     1050.98     1105.32      9.08 o 
   4   4   8      302.08      295.53      5.24 o 
   5   4   8      618.24      589.20     10.06 o 
   6   4   8      732.92      736.08     12.09 o 
   7   4   8      988.86     1016.29     16.93 o 
   8   4   8       96.24      108.88      6.98 o 
   1   5   8     3476.21     3960.28     18.82 o 
   2   5   8     1208.14     1273.24      9.86 o 
   3   5   8      343.17      378.24      6.86 o 
   4   5   8       40.59       36.65      2.71 o 
   5   5   8       39.36       33.95      4.44 o 
   6   5   8      143.35      110.60      6.08 o 
   7   5   8        3.46        1.13      2.86 o 
   8   5   8       73.84       86.47      7.22 o 
   0   6   8     5469.70     5976.95     36.05 o 
   1   6   8      212.35      244.80      4.51 o 
   2   6   8     1922.07     1940.30     12.78 o 
   3   6   8       74.00       75.53      3.38 o 
   4   6   8      318.06      307.67      7.16 o 
   5   6   8       13.37       12.17      3.06 o 
   6   6   8      174.52      161.99      7.35 o 
   7   6   8       19.31       24.95      3.84 o 
   8   6   8       54.14       46.20      4.80 o 
   1   7   8       13.45        8.44      2.01 o 
   2   7   8      320.26      301.00      5.24 o 
   3   7   8     1288.32     1218.32     12.19 o 
   4   7   8     2792.66     2913.68     26.66 o 
   5   7   8      234.97      253.33      7.01 o 
   6   7   8      104.57       90.95      5.13 o 
   7   7   8        3.98        5.57      3.19 o 
   8   7   8       25.52       22.46      4.04 o 
   0   8   8     1665.99     1734.00     19.25 o 
   1   8   8       68.43       85.48      3.29 o 
   2   8   8      287.36      222.86      4.81 o 
   3   8   8      147.40      141.11      4.41 o 
   4   8   8       26.65       29.86      4.53 o 
   5   8   8        0.74        1.72      2.89 o 
   6   8   8      189.09      217.77      7.85 o 
   7   8   8      163.26      181.38      7.52 o 
   8   8   8      229.95      280.07     12.47 o 
   1   9   8      523.07      517.79      6.75 o 
   2   9   8     1157.01     1176.88     11.72 o 
   3   9   8      297.57      295.33      5.93 o 
   4   9   8       49.30       52.46      3.66 o 
   5   9   8     1427.09     1430.56     16.27 o 
   6   9   8     1460.42     1569.54     19.97 o 
   7   9   8       67.89       74.29      5.64 o 
   8   9   8        1.64        0.74      3.62 o 
   0  10   8      904.20      797.73     11.81 o 
   1  10   8        1.08        2.64      2.19 o 
   2  10   8     1103.88     1111.40     11.20 o 
   3  10   8      784.55      828.44      9.77 o 
   4  10   8     2158.18     2245.98     17.77 o 
   5  10   8      154.12      127.79      6.09 o 
   6  10   8      106.92      110.78      6.81 o 
   7  10   8      350.31      348.42     12.01 o 
   1  11   8      375.55      342.77      7.16 o 
   2  11   8     2500.85     2582.35     18.40 o 
   3  11   8      182.99      169.98      5.51 o 
   4  11   8      489.85      486.16      9.05 o 
   5  11   8       88.58       76.64      5.16 o 
   6  11   8       14.96       11.24      4.36 o 
   7  11   8        0.09       -1.45      6.88 o 
   0  12   8     1194.39     1176.42     34.24 o 
   1  12   8        0.77        7.62      2.88 o 
   2  12   8     1913.47     1965.31     17.18 o 
   3  12   8     1453.97     1419.82     15.94 o 
   4  12   8      773.15      768.44     12.91 o 
   5  12   8      188.31      178.44      7.61 o 
   6  12   8        4.26        3.41      6.89 o 
   7  12   8        1.15        1.18      3.16 o 
   1  13   8      732.86      733.46     11.75 o 
   2  13   8      215.08      209.89      7.12 o 
   3  13   8      656.89      640.47     11.12 o 
   4  13   8      554.56      523.93     11.58 o 
   5  13   8      102.90       98.33      6.75 o 
   6  13   8       49.99       53.36      7.23 o 
   7  13   8        6.49        3.84      3.53 o 
   0  14   8      276.93      305.46     12.59 o 
   1  14   8     2248.17     2334.79     24.88 o 
   2  14   8      340.42      315.29      9.22 o 
   3  14   8      581.53      578.78     11.17 o 
   4  14   8       99.50       83.03      5.76 o 
   5  14   8       39.32       39.43      5.46 o 
   6  14   8       20.87       20.34      5.55 o 
   1  15   8       28.40       23.56      4.37 o 
   2  15   8      213.27      225.24      8.37 o 
   3  15   8       11.99       16.71      3.62 o 
   4  15   8      131.48      131.30      9.54 o 
   5  15   8      197.45      222.53     10.74 o 
   6  15   8       57.15       49.01      8.12 o 
   0  16   8     4728.33     4868.82     52.27 o 
   1  16   8     1543.42     1586.03     23.47 o 
   2  16   8     1244.64     1310.87     18.29 o 
   3  16   8      503.74      503.70     11.63 o 
   4  16   8       47.87       55.64      6.05 o 
   5  16   8       19.25       15.87      4.35 o 
   6  16   8       60.14       78.23      9.42 o 
   1  17   8      390.18      392.65     10.66 o 
   2  17   8      857.24      896.07     15.47 o 
   3  17   8      374.42      384.48     12.50 o 
   4  17   8      126.29      112.32      9.06 o 
   5  17   8      166.35      155.92      9.65 o 
   0  18   8      676.75      696.47     19.70 o 
   1  18   8        4.79        6.20      3.34 o 
   2  18   8       16.46       26.53      5.75 o 
   3  18   8      233.25      252.45      9.67 o 
   4  18   8       57.90       69.03      6.45 o 
   5  18   8      154.09      157.70      9.61 o 
   1  19   8      234.85      241.30      9.62 o 
   2  19   8        0.07        5.13      3.31 o 
   3  19   8      151.69      148.54      7.90 o 
   4  19   8      203.94      205.86     10.78 o 
   0  20   8       59.14       52.45      7.77 o 
   1  20   8      287.99      272.02     10.58 o 
   2  20   8       69.89       68.37      5.75 o 
   3  20   8       55.83       60.85      6.92 o 
   1  21   8      235.06      218.94     10.27 o 
   2  21   8       76.70       67.41      6.22 o 
   0  22   8        0.08        5.19      4.16 o 
   1   1   9     1326.50     1281.44     13.73 o 
   2   1   9      371.68      305.22      5.03 o 
   3   1   9       36.03       28.00      2.18 o 
   4   1   9     3462.47     3546.71     18.92 o 
   5   1   9      199.58      205.73      7.04 o 
   6   1   9      566.49      524.06     10.90 o 
   7   1   9      120.43      133.42      7.16 o 
   8   1   9        6.22        0.01      3.32 o 
   0   2   9        0.92        4.05      2.39 o 
   1   2   9     1664.17     1607.99      9.73 o 
   2   2   9      109.22      118.43      3.30 o 
   3   2   9     2186.94     2348.19     13.33 o 
   4   2   9      934.45      971.81     10.59 o 
   5   2   9        1.86        3.79      2.81 o 
   6   2   9      156.16      130.25      6.69 o 
   7   2   9      107.23       95.08      6.28 o 
   8   2   9       32.10       36.66      5.96 o 
   1   3   9      628.12      576.74      5.48 o 
   2   3   9     2569.97     2694.26     17.09 o 
   3   3   9     7311.91     8032.82     33.52 o 
   4   3   9      199.58      186.79      4.83 o 
   5   3   9      257.39      238.72      7.09 o 
   6   3   9      141.79      158.77      7.36 o 
   7   3   9       34.48       32.10      4.38 o 
   8   3   9       12.92       11.74      4.80 o 
   0   4   9    20953.63    23764.18    111.46 o 
   1   4   9       27.44       22.87      3.41 o 
   2   4   9     1283.23     1418.20      9.91 o 
   3   4   9       30.31       15.20      2.04 o 
   4   4   9      227.08      261.04      5.18 o 
   5   4   9     1389.98     1434.80     20.96 o 
   6   4   9      246.68      235.23      7.78 o 
   7   4   9        9.65       10.45      3.51 o 
   8   4   9      193.90      188.67      8.92 o 
   1   5   9       75.04       71.97      2.87 o 
   2   5   9      516.86      393.48      5.53 o 
   3   5   9      147.46      174.60      4.18 o 
   4   5   9       39.90       44.79      3.01 o 
   5   5   9      391.82      391.85      7.32 o 
   6   5   9      397.09      395.62      9.28 o 
   7   5   9       60.71       68.37      5.22 o 
   8   5   9        3.77        7.94      3.47 o 
   0   6   9     5763.37     6364.21     38.39 o 
   1   6   9      995.32      985.62      8.84 o 
   2   6   9       35.42       15.48      2.24 o 
   3   6   9      400.75      364.77      6.08 o 
   4   6   9      643.35      606.64      7.83 o 
   5   6   9        6.79        8.41      2.91 o 
   6   6   9        4.77       -1.66      2.88 o 
   7   6   9        5.47       -0.60      3.27 o 
   8   6   9      109.74      108.65      7.10 o 
   1   7   9      379.48      377.80      5.68 o 
   2   7   9     1112.40     1196.70     10.27 o 
   3   7   9      963.67      906.54      9.46 o 
   4   7   9      376.92      369.40      7.74 o 
   5   7   9      379.86      346.62      7.86 o 
   6   7   9      404.58      366.09      8.75 o 
   7   7   9        4.01        1.97      3.92 o 
   8   7   9      118.55      127.75      7.32 o 
   0   8   9      177.93      148.70      7.42 o 
   1   8   9      530.65      494.84      6.60 o 
   2   8   9     3187.75     3414.38     19.26 o 
   3   8   9      117.39      111.75      5.20 o 
   4   8   9     1880.56     1926.24     15.08 o 
   5   8   9     1278.56     1262.47     14.40 o 
   6   8   9        7.80       -0.64      2.81 o 
   7   8   9       85.62       87.29      6.10 o 
   8   8   9       84.78       82.17      6.49 o 
   1   9   9      291.87      276.41      5.75 o 
   2   9   9      489.27      527.51      7.24 o 
   3   9   9       21.48       17.15      2.73 o 
   4   9   9     1611.16     1574.68     13.83 o 
   5   9   9      260.65      274.65      7.93 o 
   6   9   9       92.40       92.64      6.23 o 
   7   9   9        3.10       -1.59      3.25 o 
   0  10   9      469.95      413.44     10.13 o 
   1  10   9       43.37       40.78      3.26 o 
   2  10   9      417.87      352.77      9.62 o 
   3  10   9      726.38      680.27      9.41 o 
   4  10   9     1722.19     1748.62     15.74 o 
   5  10   9        5.76        4.83      3.70 o 
   6  10   9       43.08       44.97      5.57 o 
   7  10   9      163.97      179.45      7.85 o 
   1  11   9      634.18      613.20      9.28 o 
   2  11   9      216.69      235.53      6.98 o 
   3  11   9       10.43        5.09      2.76 o 
   4  11   9      335.65      332.22      7.96 o 
   5  11   9        0.35        1.69      2.65 o 
   6  11   9      179.65      152.52      7.81 o 
   7  11   9       10.99       11.92      3.51 o 
   0  12   9      897.29      949.57     16.45 o 
   1  12   9      131.96      121.14      5.26 o 
   2  12   9      617.78      605.90      9.80 o 
   3  12   9      560.26      567.81      9.70 o 
   4  12   9      944.82      942.88     16.40 o 
   5  12   9      200.01      198.60      7.97 o 
   6  12   9        0.23       -2.46      3.88 o 
   7  12   9        5.88        8.53      3.73 o 
   1  13   9      128.72      129.84      5.98 o 
   2  13   9     2152.59     2160.54     20.14 o 
   3  13   9        5.75       13.16      3.40 o 
   4  13   9      210.52      183.34      7.71 o 
   5  13   9        6.53        9.46      3.63 o 
   6  13   9       62.09       52.50      6.92 o 
   0  14   9     2027.36     2195.65     39.95 o 
   1  14   9      282.99      272.56      8.93 o 
   2  14   9      478.48      473.99     10.66 o 
   3  14   9       57.45       64.55      4.86 o 
   4  14   9      554.03      534.51     12.42 o 
   5  14   9      786.38      796.46     15.58 o 
   6  14   9       10.85       10.45      4.52 o 
   1  15   9     2956.63     3030.85     38.57 o 
   2  15   9     1010.35     1032.17     15.60 o 
   3  15   9      565.60      587.44     12.13 o 
   4  15   9       34.22       26.88      4.91 o 
   5  15   9        1.99       -1.31      3.53 o 
   6  15   9        7.24       13.63      6.35 o 
   0  16   9     2754.46     2847.41     38.19 o 
   1  16   9        0.02        0.62      2.91 o 
   2  16   9      855.26      872.22     14.80 o 
   3  16   9      173.16      152.90      8.45 o 
   4  16   9       39.77       29.40      4.90 o 
   5  16   9        3.19        5.30      3.65 o 
   1  17   9      434.21      446.78     11.13 o 
   2  17   9     2289.66     2394.58     29.80 o 
   3  17   9      117.30      126.95      7.27 o 
   4  17   9       71.66       78.49      6.99 o 
   5  17   9       13.75       16.65      5.76 o 
   0  18   9      420.77      403.27     17.96 o 
   1  18   9      454.77      448.06     14.71 o 
   2  18   9     1068.60     1114.45     17.75 o 
   3  18   9      314.18      337.29     10.83 o 
   4  18   9       78.62       79.59      7.35 o 
   1  19   9        0.05        0.82      3.11 o 
   2  19   9       91.52       94.57      6.57 o 
   3  19   9       57.82       55.68      5.19 o 
   4  19   9      103.29      110.89      8.00 o 
   0  20   9       20.43       24.34      6.26 o 
   1  20   9       27.98       31.42      4.40 o 
   2  20   9        7.46        4.45      3.04 o 
   3  20   9       81.30       82.49      7.11 o 
   1  21   9       26.42       25.82      4.79 o 
   2  21   9       19.19       22.47      4.17 o 
   0   0  10        0.40       -4.43      4.43 o 
   1   0  10     2658.67     2716.94     17.38 o 
   2   0  10     3270.25     3454.53     23.28 o 
   3   0  10     6581.69     7274.17     44.05 o 
   4   0  10     2377.70     2580.36     23.33 o 
   5   0  10      478.63      432.30     13.22 o 
   6   0  10     1512.82     1599.24     26.58 o 
   7   0  10      125.89      101.00      9.09 o 
   8   0  10        0.51       -5.43      6.11 o 
   1   1  10      154.80      125.14      3.94 o 
   2   1  10     1003.43     1038.67      9.55 o 
   3   1  10      403.48      418.02      7.07 o 
   4   1  10        0.98       -0.66      2.16 o 
   5   1  10       17.98       31.49      4.03 o 
   6   1  10      116.04      109.25      6.28 o 
   7   1  10        3.28        5.50      3.26 o 
   8   1  10        3.11       -3.37      3.37 o 
   0   2  10      818.37      970.81     12.27 o 
   1   2  10     1637.41     1727.96     10.50 o 
   2   2  10     3332.47     3744.48     25.21 o 
   3   2  10      154.93      142.29      3.76 o 
   4   2  10        2.08        4.32      1.99 o 
   5   2  10       19.16       10.81      3.17 o 
   6   2  10      310.03      320.26     11.25 o 
   7   2  10        0.03       -2.79      3.08 o 
   8   2  10       22.22       16.53      3.81 o 
   1   3  10        3.84        1.98      1.89 o 
   2   3  10      342.21      383.69      5.78 o 
   3   3  10      457.67      407.47      6.08 o 
   4   3  10     1486.39     1505.26     11.90 o 
   5   3  10      423.45      382.18      8.44 o 
   6   3  10      624.32      569.17     10.78 o 
   7   3  10      321.15      304.94      9.88 o 
   8   3  10       42.99       28.61      5.77 o 
   0   4  10      502.40      440.31      6.85 o 
   1   4  10      286.57      275.73      4.49 o 
   2   4  10     1233.54     1449.66     11.84 o 
   3   4  10      192.87      149.14      3.99 o 
   4   4  10        6.36        8.54      2.75 o 
   5   4  10        0.01       -2.69      2.69 o 
   6   4  10       19.60       12.45      3.37 o 
   7   4  10      243.46      247.39      9.22 o 
   8   4  10       27.28       20.86      4.08 o 
   1   5  10      163.51      158.26      3.89 o 
   2   5  10      234.24      240.77      5.12 o 
   3   5  10     1189.90     1152.03      9.94 o 
   4   5  10        1.34        7.16      2.30 o 
   5   5  10      938.09      989.59     17.66 o 
   6   5  10       16.75       25.99      3.79 o 
   7   5  10       20.77        5.40      3.11 o 
   8   5  10       81.24       93.64      6.48 o 
   0   6  10     1657.45     1744.18     17.03 o 
   1   6  10      994.75     1151.57      9.91 o 
   2   6  10     1156.11     1196.52     10.29 o 
   3   6  10      339.00      277.84      5.71 o 
   4   6  10        8.00        5.95      2.36 o 
   5   6  10      355.36      335.14      7.72 o 
   6   6  10      422.55      472.89     10.11 o 
   7   6  10      195.28      203.30      8.24 o 
   8   6  10        9.46        1.66      4.73 o 
   1   7  10       11.15       10.41      2.53 o 
   2   7  10        0.57       -0.59      1.95 o 
   3   7  10       85.20       93.29      4.01 o 
   4   7  10       23.39       22.65      2.80 o 
   5   7  10       41.76       37.42      3.82 o 
   6   7  10       49.94       49.13      4.34 o 
   7   7  10       22.98       25.84      3.93 o 
   8   7  10       28.32       23.34      4.04 o 
   0   8  10       49.04       23.26      3.55 o 
   1   8  10      260.55      220.43      6.07 o 
   2   8  10      755.53      741.48      8.82 o 
   3   8  10     1109.52     1141.06     14.87 o 
   4   8  10        1.30        1.23      2.56 o 
   5   8  10       25.50       18.50      3.17 o 
   6   8  10      219.82      226.41      8.03 o 
   7   8  10       27.01       16.67      4.07 o 
   1   9  10        2.68        6.01      2.28 o 
   2   9  10       82.38       71.74      3.65 o 
   3   9  10      106.53       75.90      4.86 o 
   4   9  10     2728.08     2826.17     20.43 o 
   5   9  10      345.74      342.82      8.01 o 
   6   9  10       61.96       54.37      6.09 o 
   7   9  10      136.06      139.69      7.40 o 
   0  10  10      434.30      390.50      9.11 o 
   1  10  10       15.09       12.73      2.73 o 
   2  10  10     1292.07     1275.59     16.24 o 
   3  10  10      217.27      201.60      5.89 o 
   4  10  10       94.26      100.58      4.97 o 
   5  10  10       12.19        9.78      3.16 o 
   6  10  10        8.28        3.53      4.59 o 
   7  10  10        6.08        8.71      3.16 o 
   1  11  10     1101.23     1151.32     12.77 o 
   2  11  10      242.21      227.98      6.53 o 
   3  11  10      693.61      686.30      9.85 o 
   4  11  10       44.34       42.84      3.94 o 
   5  11  10      619.79      602.61     11.22 o 
   6  11  10        0.13       -1.52      3.07 o 
   7  11  10        0.50       -3.19      3.19 o 
   0  12  10       18.52       24.52      4.92 o 
   1  12  10        5.96        8.88      3.01 o 
   2  12  10      780.22      733.03     10.79 o 
   3  12  10        1.19        3.13      2.88 o 
   4  12  10      765.59      745.22     12.90 o 
   5  12  10      125.06      139.19      7.65 o 
   6  12  10       38.69       41.77      5.09 o 
   7  12  10       89.85      104.61      7.39 o 
   1  13  10      479.50      509.62      9.92 o 
   2  13  10      923.63      929.07     13.21 o 
   3  13  10      309.16      300.45      8.26 o 
   4  13  10      438.47      450.33     13.89 o 
   5  13  10       70.83       78.94      6.19 o 
   6  13  10       73.13       96.27      8.77 o 
   0  14  10     4929.17     5171.05     70.95 o 
   1  14  10      144.76      135.49      6.84 o 
   2  14  10       85.09       77.61      5.67 o 
   3  14  10      163.73      156.88      6.75 o 
   4  14  10      214.28      202.87      9.74 o 
   5  14  10        2.72        3.78      3.44 o 
   6  14  10        1.10       -0.84      4.31 o 
   1  15  10        9.96       10.75      3.88 o 
   2  15  10      331.06      346.08     11.66 o 
   3  15  10       10.74       22.00      3.93 o 
   4  15  10      346.85      334.09     11.90 o 
   5  15  10       22.51       30.05      6.94 o 
   6  15  10        0.79        2.22     10.75 o 
   0  16  10     5791.38     6419.64    124.87 o 
   1  16  10        5.87        5.83      3.40 o 
   2  16  10      123.24      140.65      7.26 o 
   3  16  10      729.04      749.26     14.96 o 
   4  16  10       87.06       74.34      7.22 o 
   5  16  10       14.98       14.16      5.45 o 
   1  17  10      447.54      456.59     11.35 o 
   2  17  10       24.65       25.61      4.06 o 
   3  17  10       29.93       37.02      5.03 o 
   4  17  10      574.53      603.12     18.97 o 
   5  17  10        0.50        5.95      5.66 o 
   0  18  10        4.43        5.66      5.56 o 
   1  18  10      127.28      140.32      8.99 o 
   2  18  10        4.83        2.78      3.54 o 
   3  18  10      104.48       91.93      7.39 o 
   4  18  10      245.20      248.22     15.39 o 
   1  19  10      117.89      129.47      8.85 o 
   2  19  10      179.93      184.87     10.32 o 
   3  19  10       27.28       24.18      4.37 o 
   0  20  10      188.14      172.56     14.91 o 
   1  20  10        0.36        4.40      3.67 o 
   2  20  10       44.78       41.89      5.39 o 
   3  20  10       12.82       15.82      5.87 o 
   1  21  10       12.50       11.14      3.94 o 
   1   1  11      119.00      127.33      4.38 o 
   2   1  11      232.42      215.53      3.99 o 
   3   1  11       21.02       24.38      2.28 o 
   4   1  11     2114.05     2258.73     16.88 o 
   5   1  11        7.82        3.32      3.32 o 
   6   1  11       29.23       30.33      4.22 o 
   7   1  11       31.65       23.58      4.03 o 
   8   1  11       35.91       34.35      4.88 o 
   0   2  11     1107.46     1219.99     15.31 o 
   1   2  11     4087.86     4312.25     21.23 o 
   2   2  11     1348.10     1397.49     12.42 o 
   3   2  11       51.86       56.11      3.05 o 
   4   2  11        0.56       -0.61      1.97 o 
   5   2  11        0.14        2.51      2.93 o 
   6   2  11        4.27        2.42      3.16 o 
   7   2  11        1.18       -3.22      3.22 o 
   8   2  11        0.02        1.08      4.04 o 
   1   3  11      417.81      397.67      4.96 o 
   2   3  11       83.91       89.96      3.29 o 
   3   3  11      168.76      201.48      5.76 o 
   4   3  11      692.03      701.82      9.51 o 
   5   3  11        3.04        1.96      3.19 o 
   6   3  11        9.00        2.52      3.12 o 
   7   3  11       30.79       33.67      4.54 o 
   8   3  11        5.35        5.61      3.55 o 
   0   4  11     6532.09     7097.55     47.59 o 
   1   4  11     1687.06     1822.15     10.83 o 
   2   4  11      504.47      536.86      7.19 o 
   3   4  11        0.42        4.01      2.05 o 
   4   4  11      214.61      210.26      5.37 o 
   5   4  11      170.23      172.96      6.58 o 
   6   4  11        1.54       -2.61      2.61 o 
   7   4  11      341.37      337.71     10.36 o 
   8   4  11        9.77       11.24      3.83 o 
   1   5  11     1592.96     1613.40     11.28 o 
   2   5  11      361.07      344.93      5.33 o 
   3   5  11     1533.11     1544.62     11.87 o 
   4   5  11      116.39      110.43      4.15 o 
   5   5  11      211.20      202.47      8.11 o 
   6   5  11        7.37        6.78      3.17 o 
   7   5  11       16.22       17.88      3.83 o 
   8   5  11       63.22       75.39      6.34 o 
   0   6  11       15.98       11.24      2.78 o 
   1   6  11      486.83      408.88      5.86 o 
   2   6  11      388.55      327.27      5.81 o 
   3   6  11      305.58      294.94      5.97 o 
   4   6  11        6.35        5.60      2.38 o 
   5   6  11     1471.39     1522.24     15.70 o 
   6   6  11      257.23      250.57      8.25 o 
   7   6  11      789.90      926.47     14.95 o 
   8   6  11        0.13       -3.65      3.65 o 
   1   7  11      124.45      112.43      3.80 o 
   2   7  11      282.83      287.34      5.64 o 
   3   7  11     1529.47     1428.90     12.47 o 
   4   7  11      602.12      561.33     11.49 o 
   5   7  11     1267.59     1256.44     17.31 o 
   6   7  11      183.80      187.12      7.57 o 
   7   7  11       22.43       24.23      4.09 o 
   0   8  11       36.54       22.63      3.66 o 
   1   8  11     1566.94     1531.48     12.12 o 
   2   8  11      222.22      221.42      5.29 o 
   3   8  11     1424.53     1469.63     12.91 o 
   4   8  11       24.50       29.90      3.02 o 
   5   8  11      978.97     1042.00     13.26 o 
   6   8  11       34.96       31.73      4.26 o 
   7   8  11       49.02       60.22      5.57 o 
   1   9  11      316.76      299.07      5.86 o 
   2   9  11       16.61       17.42      2.80 o 
   3   9  11      307.06      309.37      6.51 o 
   4   9  11       15.15       18.29      3.21 o 
   5   9  11      141.35      141.36      6.41 o 
   6   9  11      127.32      132.55      7.74 o 
   7   9  11        0.34       -0.86      3.15 o 
   0  10  11       58.70       51.70      5.29 o 
   1  10  11      220.25      186.18      5.42 o 
   2  10  11       17.30       23.12      3.13 o 
   3  10  11      286.72      306.45      6.94 o 
   4  10  11     1018.15     1061.60     12.52 o 
   5  10  11       96.31       97.28      5.43 o 
   6  10  11      129.22      117.13      7.53 o 
   7  10  11      146.80      179.40      8.74 o 
   1  11  11       36.63       31.10      3.64 o 
   2  11  11      186.37      187.74      6.22 o 
   3  11  11     1357.87     1343.16     13.87 o 
   4  11  11      335.70      315.37      7.75 o 
   5  11  11      240.27      219.61      7.97 o 
   6  11  11      122.13      122.51      7.53 o 
   7  11  11       36.35       41.83      6.95 o 
   0  12  11       13.13       11.73      4.34 o 
   1  12  11       52.26       46.71      4.40 o 
   2  12  11      450.41      429.41     10.04 o 
   3  12  11      182.34      182.75      6.79 o 
   4  12  11       34.31       27.48      3.81 o 
   5  12  11       10.74        9.11      4.01 o 
   6  12  11       47.36       55.14      8.75 o 
   1  13  11       70.47       67.47      5.42 o 
   2  13  11     1109.33     1118.56     16.97 o 
   3  13  11      985.40     1008.11     16.19 o 
   4  13  11       53.31       40.00      5.13 o 
   5  13  11       10.56       12.98      4.23 o 
   6  13  11        0.98        1.33      5.05 o 
   0  14  11     1719.51     1723.25     33.52 o 
   1  14  11      238.44      226.63      9.79 o 
   2  14  11      305.90      295.13      9.73 o 
   3  14  11       83.05       78.52      6.23 o 
   4  14  11       96.52       89.89      6.96 o 
   5  14  11      709.04      743.54     18.00 o 
   6  14  11      143.98      134.83     12.73 o 
   1  15  11      113.22      104.28      7.49 o 
   2  15  11     1520.34     1559.28     23.28 o 
   3  15  11      173.90      164.85      9.06 o 
   4  15  11       31.57       23.55      7.33 o 
   5  15  11       53.61       52.12      6.98 o 
   0  16  11      115.19      135.32     17.09 o 
   1  16  11        1.31        1.69      3.54 o 
   2  16  11      285.87      267.35     11.15 o 
   3  16  11      182.29      187.18      9.05 o 
   4  16  11        9.10        1.87      4.13 o 
   5  16  11       80.30       85.54      8.83 o 
   1  17  11      259.41      263.23     11.36 o 
   2  17  11     1093.12     1163.45     19.66 o 
   3  17  11       78.92       63.00      6.51 o 
   4  17  11       69.67       82.19      8.32 o 
   0  18  11       47.59       42.32      8.36 o 
   1  18  11      185.62      197.35      9.73 o 
   2  18  11      361.77      373.76     15.24 o 
   3  18  11        1.12        6.80      3.38 o 
   4  18  11      138.25      151.05     11.43 o 
   1  19  11        6.73        8.03      3.80 o 
   2  19  11      378.42      381.17     13.97 o 
   3  19  11        9.40       11.83      3.73 o 
   0  20  11        1.53       -3.23     10.36 o 
   1  20  11      572.32      594.29     16.28 o 
   2  20  11      113.90      106.15      8.19 o 
   0   0  12        6.92       -0.46      4.88 o 
   1   0  12     2092.39     2137.13     35.64 o 
   2   0  12       24.28       27.63      3.64 o 
   3   0  12     6436.10     7042.58     44.39 o 
   4   0  12       12.63        5.90      3.39 o 
   5   0  12     1045.98     1097.51     20.85 o 
   6   0  12      472.04      464.35     14.76 o 
   7   0  12       49.57       32.14      6.56 o 
   8   0  12      250.98      247.29     14.24 o 
   1   1  12      348.02      321.60      4.89 o 
   2   1  12      507.04      501.78      5.72 o 
   3   1  12      193.56      216.34      6.19 o 
   4   1  12       28.96       30.92      3.00 o 
   5   1  12      285.63      271.90      8.07 o 
   6   1  12       86.04       66.86      5.31 o 
   7   1  12       34.74       35.61      5.41 o 
   8   1  12        4.03        0.13      4.95 o 
   0   2  12        3.32       -0.18      2.45 o 
   1   2  12     1148.65     1210.98     12.15 o 
   2   2  12     2128.21     2157.89     13.62 o 
   3   2  12      162.05      142.39      4.04 o 
   4   2  12        0.77        2.07      2.33 o 
   5   2  12      604.68      586.24     16.11 o 
   6   2  12      324.24      307.00      9.18 o 
   7   2  12        7.16       -0.55      4.09 o 
   8   2  12       87.42      106.29      7.02 o 
   1   3  12       88.72       81.42      3.66 o 
   2   3  12     3273.66     3484.14     18.94 o 
   3   3  12     1538.56     1598.28     13.33 o 
   4   3  12       29.70       35.59      3.22 o 
   5   3  12       59.67       48.47      4.37 o 
   6   3  12        4.81       -2.49      2.99 o 
   7   3  12       30.90       39.28      4.75 o 
   8   3  12       71.92       88.01      6.54 o 
   0   4  12        0.62        3.69      3.07 o 
   1   4  12       19.90       18.38      2.57 o 
   2   4  12      701.79      763.05      8.06 o 
   3   4  12     1605.84     1608.34     12.78 o 
   4   4  12      197.18      185.77      5.28 o 
   5   4  12      124.25      121.64      5.87 o 
   6   4  12      416.26      407.62     10.56 o 
   7   4  12      507.28      506.34     11.82 o 
   8   4  12      178.09      205.73     10.05 o 
   1   5  12        0.59        0.66      2.24 o 
   2   5  12      424.91      492.71      6.72 o 
   3   5  12      255.47      257.78      5.29 o 
   4   5  12       18.04       17.60      2.79 o 
   5   5  12     1200.60     1168.62     13.78 o 
   6   5  12        0.92       -2.68      2.68 o 
   7   5  12       26.87       31.49      4.37 o 
   8   5  12       39.76       63.89      5.71 o 
   0   6  12     1040.39      836.53     14.05 o 
   1   6  12      198.54      217.81      7.16 o 
   2   6  12      151.22      139.65      5.08 o 
   3   6  12       14.04       16.35      2.54 o 
   4   6  12      187.97      190.26      6.89 o 
   5   6  12      117.49      116.84      5.84 o 
   6   6  12       35.05       43.91      4.75 o 
   7   6  12       59.79       70.50      5.68 o 
   1   7  12      524.51      569.09      9.10 o 
   2   7  12     1304.02     1250.62     12.90 o 
   3   7  12       20.84       12.75      2.43 o 
   4   7  12      129.18      148.66      5.07 o 
   5   7  12       78.49       91.92      5.17 o 
   6   7  12       71.11       77.85      5.80 o 
   7   7  12       42.63       45.16      5.37 o 
   0   8  12        7.68       11.75      3.97 o 
   1   8  12      430.38      379.41      7.41 o 
   2   8  12      545.45      562.48     11.10 o 
   3   8  12      841.54      813.16     10.99 o 
   4   8  12      936.03      932.65     15.22 o 
   5   8  12        3.99        1.14      3.14 o 
   6   8  12        0.97       -0.38      4.63 o 
   7   8  12       42.77       35.69      5.24 o 
   1   9  12      139.73      121.27      5.20 o 
   2   9  12      165.77      149.91      5.52 o 
   3   9  12     1829.73     1934.79     18.51 o 
   4   9  12     3208.95     3340.80     25.87 o 
   5   9  12      985.76     1076.84     18.30 o 
   6   9  12      478.28      515.15     15.31 o 
   7   9  12       41.01       50.20      6.20 o 
   0  10  12      404.19      324.87     11.86 o 
   1  10  12      147.21      130.67      5.78 o 
   2  10  12      318.94      318.22      7.87 o 
   3  10  12      465.80      464.59      9.42 o 
   4  10  12       17.20       22.17      3.48 o 
   5  10  12      111.97      112.01      8.87 o 
   6  10  12        5.41        9.41      4.48 o 
   7  10  12        8.14        5.73      4.27 o 
   1  11  12        6.18        1.96      3.36 o 
   2  11  12      488.59      440.78      9.94 o 
   3  11  12      418.83      414.91      9.73 o 
   4  11  12       15.05       16.01      3.40 o 
   5  11  12        0.43       -2.13      3.26 o 
   6  11  12      131.83      153.70     12.53 o 
   0  12  12      327.62      330.29     12.99 o 
   1  12  12       10.95       10.66      3.69 o 
   2  12  12      833.29      826.41     13.49 o 
   3  12  12     1395.26     1328.81     17.21 o 
   4  12  12     1335.32     1355.59     19.04 o 
   5  12  12       30.77       27.46      5.36 o 
   6  12  12       82.24       61.91      9.31 o 
   1  13  12      741.22      689.15     12.53 o 
   2  13  12       12.96       11.18      5.02 o 
   3  13  12      769.24      799.63     14.70 o 
   4  13  12      334.61      345.62     11.26 o 
   5  13  12       52.71       59.63      6.99 o 
   6  13  12      202.00      178.88     14.31 o 
   0  14  12     2083.05     1987.89     36.52 o 
   1  14  12      549.27      508.02     13.15 o 
   2  14  12       89.04       84.92      6.31 o 
   3  14  12      154.84      143.11      7.80 o 
   4  14  12      155.12      150.20      8.74 o 
   5  14  12       56.99       62.43      6.67 o 
   6  14  12       13.05        4.76      8.59 o 
   1  15  12      259.68      248.33     10.54 o 
   2  15  12      286.54      312.36     11.60 o 
   3  15  12      108.40      103.33      7.58 o 
   4  15  12       74.34       93.43     10.24 o 
   5  15  12      141.76      143.18     10.92 o 
   0  16  12      271.48      262.22     16.07 o 
   1  16  12      710.24      734.66     16.40 o 
   2  16  12      183.60      182.49      9.81 o 
   3  16  12      108.20      105.37      7.78 o 
   4  16  12       82.77       91.04      8.86 o 
   5  16  12       41.81       40.27      6.20 o 
   1  17  12       99.09      104.13      7.88 o 
   2  17  12        0.87        0.18      3.61 o 
   3  17  12       39.74       31.45      4.59 o 
   4  17  12       16.18       22.46      5.05 o 
   0  18  12     1719.11     1918.41     42.34 o 
   1  18  12        7.75       16.78      4.53 o 
   2  18  12       46.01       62.09      6.31 o 
   3  18  12      447.03      451.15     21.02 o 
   4  18  12       32.38       27.13      5.10 o 
   1  19  12       79.10       78.97      7.18 o 
   2  19  12        2.31        6.84      4.99 o 
   3  19  12       70.67       82.32      7.00 o 
   0  20  12      268.70      367.21     20.21 o 
   1  20  12      229.33      222.13     11.73 o 
   2  20  12        1.36        6.91      4.30 o 
   1   1  13       56.28       50.74      4.14 o 
   2   1  13      172.63      151.08      4.30 o 
   3   1  13      515.57      537.29      7.47 o 
   4   1  13        1.75        2.19      2.30 o 
   5   1  13      127.37      140.59      6.56 o 
   6   1  13      326.77      337.13      9.47 o 
   7   1  13        0.25       -3.21      3.21 o 
   8   1  13        0.36        2.77      3.99 o 
   0   2  13      441.64      399.64      8.72 o 
   1   2  13     1539.29     1563.45     12.83 o 
   2   2  13       13.65       20.70      2.87 o 
   3   2  13      114.86      102.98      4.27 o 
   4   2  13     1001.87     1051.41     10.94 o 
   5   2  13      259.19      249.63      8.69 o 
   6   2  13       48.35       39.38      4.94 o 
   7   2  13       18.69       17.83      4.07 o 
   8   2  13      115.34      145.60      9.29 o 
   1   3  13      236.29      200.45      5.22 o 
   2   3  13     4850.59     5104.28     30.92 o 
   3   3  13       77.58       65.19      4.12 o 
   4   3  13      282.77      216.53      5.95 o 
   5   3  13        4.08        0.17      3.10 o 
   6   3  13      685.41      703.87     16.56 o 
   7   3  13       51.96       37.50      5.63 o 
   0   4  13     1473.63     1456.45     20.01 o 
   1   4  13     1591.47     1741.87     14.50 o 
   2   4  13       60.99       48.42      3.59 o 
   3   4  13       84.06       77.45      4.40 o 
   4   4  13      519.58      512.19      8.47 o 
   5   4  13       47.27       46.02      4.46 o 
   6   4  13        8.97        8.10      3.83 o 
   7   4  13        9.03        7.47      4.64 o 
   1   5  13      679.33      642.96      8.95 o 
   2   5  13      520.61      505.01      8.38 o 
   3   5  13      528.77      543.47     12.37 o 
   4   5  13        3.43        4.04      2.93 o 
   5   5  13       49.74       29.53      4.20 o 
   6   5  13      257.45      257.09     10.19 o 
   7   5  13       46.70       58.75      5.88 o 
   0   6  13     1396.85     1444.84     19.17 o 
   1   6  13       47.28       43.63      4.85 o 
   2   6  13        6.29        5.40      2.84 o 
   3   6  13     2191.22     2242.39     18.48 o 
   4   6  13      801.12      773.16     11.08 o 
   5   6  13      200.02      178.52      7.94 o 
   6   6  13      123.26      123.26      7.52 o 
   7   6  13      124.29      116.68      7.68 o 
   1   7  13       51.08       65.75      4.15 o 
   2   7  13      209.87      193.07      7.81 o 
   3   7  13       32.83       30.83      3.55 o 
   4   7  13        1.30        2.08      2.70 o 
   5   7  13      141.92      138.96      7.33 o 
   6   7  13      693.51      761.59     15.14 o 
   7   7  13        1.99        4.97      3.56 o 
   0   8  13        1.22        0.28      4.67 o 
   1   8  13       26.92       23.07      3.33 o 
   2   8  13     3452.65     3534.73     24.00 o 
   3   8  13       24.07       11.38      3.23 o 
   4   8  13      199.81      201.98      8.55 o 
   5   8  13        7.15       -3.21      4.38 o 
   6   8  13      743.69      769.05     15.59 o 
   7   8  13      457.44      482.95     14.30 o 
   1   9  13       27.74       15.08      3.24 o 
   2   9  13      795.56      804.91     11.06 o 
   3   9  13      180.02      157.94      6.36 o 
   4   9  13     1593.89     1649.78     18.41 o 
   5   9  13        0.34       -3.91      4.88 o 
   6   9  13       72.72       81.05     11.23 o 
   7   9  13        0.30        2.45      5.75 o 
   0  10  13      758.28      798.69     18.09 o 
   1  10  13       26.41       24.42      3.83 o 
   2  10  13       18.67       15.60      3.50 o 
   3  10  13       68.80       60.76      4.74 o 
   4  10  13       30.40       42.10      4.35 o 
   5  10  13      515.60      503.42     12.29 o 
   6  10  13      344.86      387.83     18.51 o 
   7  10  13       20.12       22.49      9.27 o 
   1  11  13       63.61       72.25      5.38 o 
   2  11  13      618.10      571.88     11.36 o 
   3  11  13        0.05        0.74      3.00 o 
   4  11  13       44.81       46.08      4.43 o 
   5  11  13      445.27      479.54     11.18 o 
   6  11  13       94.91      111.94      8.99 o 
   0  12  13       50.49       33.89      5.83 o 
   1  12  13        0.71       -0.01      3.07 o 
   2  12  13      103.85      120.54      6.47 o 
   3  12  13      280.65      292.90      8.91 o 
   4  12  13      362.67      363.13     10.62 o 
   5  12  13       28.43       38.83      6.65 o 
   6  12  13        8.38        6.59      5.28 o 
   1  13  13      309.81      240.98      8.40 o 
   2  13  13       26.66       29.03      4.10 o 
   3  13  13       73.53       70.99      5.86 o 
   4  13  13      390.21      397.14     13.13 o 
   5  13  13       13.58       11.96      4.53 o 
   6  13  13      129.86      162.07     13.61 o 
   0  14  13      937.11      940.18     25.89 o 
   1  14  13      895.96      874.63     15.52 o 
   2  14  13      968.54     1007.63     16.98 o 
   3  14  13        6.05        5.33      3.46 o 
   4  14  13      491.58      525.39     21.92 o 
   5  14  13        0.01        3.89      3.77 o 
   1  15  13        3.36        3.21      3.69 o 
   2  15  13       62.75       46.29      5.66 o 
   3  15  13       10.48        9.58      3.79 o 
   4  15  13      129.23      136.95     10.75 o 
   5  15  13      174.00      210.13     13.02 o 
   0  16  13      527.53      543.27     28.69 o 
   1  16  13        2.71        7.33      3.83 o 
   2  16  13      217.63      195.01     10.15 o 
   3  16  13      111.78      103.90      7.81 o 
   4  16  13        0.25        1.88      4.45 o 
   1  17  13      266.22      277.20     14.62 o 
   2  17  13      565.42      585.26     20.18 o 
   3  17  13       12.80       16.81      4.24 o 
   4  17  13      153.62      136.94     10.78 o 
   0  18  13      108.91      113.44     11.83 o 
   1  18  13      101.18      108.18      8.06 o 
   2  18  13      157.94      191.25     10.45 o 
   3  18  13        7.96       12.39      6.20 o 
   1  19  13      193.64      181.90      9.75 o 
   2  19  13       47.01       49.67      5.37 o 
   0  20  13       33.36       35.23     10.15 o 
   1  20  13       23.63       18.25      5.58 o 
   0   0  14       91.00       92.69     10.57 o 
   1   0  14     8643.59     8731.95     68.28 o 
   2   0  14     1455.32     1401.30     31.77 o 
   3   0  14       98.54      106.54      8.18 o 
   4   0  14      189.60      243.62     10.90 o 
   5   0  14        0.06        4.14      6.92 o 
   6   0  14        2.16        5.67      6.77 o 
   7   0  14        5.90        7.41      8.37 o 
   1   1  14       37.24       24.66      3.71 o 
   2   1  14     4253.99     4355.82     34.28 o 
   3   1  14      866.07      873.03     12.96 o 
   4   1  14        2.71       -0.78      3.49 o 
   5   1  14      365.46      326.60     14.01 o 
   6   1  14      125.77      113.25     10.07 o 
   7   1  14        2.50       -0.50      5.18 o 
   0   2  14      897.80      859.75     23.96 o 
   1   2  14       24.27       39.11      4.12 o 
   2   2  14       86.78       66.44      4.92 o 
   3   2  14       39.29       49.46      4.55 o 
   4   2  14       99.73       97.26      5.77 o 
   5   2  14      695.14      658.23     15.95 o 
   6   2  14       85.01       78.45      8.73 o 
   7   2  14       35.21       35.75      7.56 o 
   1   3  14       36.00       22.68      3.70 o 
   2   3  14      166.14      174.41      6.70 o 
   3   3  14      707.28      728.21     11.05 o 
   4   3  14        0.23       -1.47      3.09 o 
   5   3  14      234.35      216.75     10.65 o 
   6   3  14      162.40      189.37     10.89 o 
   7   3  14       21.47       23.75      6.39 o 
   0   4  14       63.58       56.93      6.57 o 
   1   4  14      773.02      732.77     11.75 o 
   2   4  14      171.78      182.09      6.33 o 
   3   4  14        1.64        1.37      2.65 o 
   4   4  14      676.86      666.40      9.75 o 
   5   4  14     1139.52     1220.19     20.63 o 
   6   4  14     1173.59     1181.43     18.43 o 
   7   4  14      116.57      136.88     18.20 o 
   1   5  14      369.48      346.21      9.26 o 
   2   5  14      290.04      287.17      6.74 o 
   3   5  14     1213.84     1174.46     13.19 o 
   4   5  14       78.25       73.17      4.66 o 
   5   5  14        7.89       12.59      4.33 o 
   6   5  14       99.09       71.87      7.89 o 
   7   5  14        1.63       -2.51      5.62 o 
   0   6  14      208.33      211.92      8.66 o 
   1   6  14       48.10       29.64      3.35 o 
   2   6  14        4.55        3.90      2.73 o 
   3   6  14      124.40       91.34      4.98 o 
   4   6  14       42.36       46.24      4.10 o 
   5   6  14      413.60      418.86      9.99 o 
   6   6  14       69.72       68.98      5.95 o 
   7   6  14        2.90       -2.07      3.18 o 
   1   7  14      199.56      165.54      5.76 o 
   2   7  14      188.93      190.66      6.18 o 
   3   7  14      148.83      142.23      5.78 o 
   4   7  14      130.54      140.03      5.55 o 
   5   7  14       36.93       52.48      5.29 o 
   6   7  14       12.36       15.28      4.02 o 
   7   7  14       20.92       27.92      4.91 o 
   0   8  14      266.18      210.08     12.30 o 
   1   8  14       28.60       21.40      3.52 o 
   2   8  14     1111.41     1142.99     16.84 o 
   3   8  14      118.01      122.19      5.66 o 
   4   8  14      265.93      243.73      7.13 o 
   5   8  14       30.03       29.89      4.79 o 
   6   8  14       30.96       30.93      5.26 o 
   7   8  14      152.50      161.18      9.82 o 
   1   9  14      720.83      677.19     10.34 o 
   2   9  14       47.29       48.04      4.48 o 
   3   9  14      196.61      208.86      7.20 o 
   4   9  14     2449.86     2599.35     23.26 o 
   5   9  14        0.45       -2.43      6.00 o 
   6   9  14      108.49      123.48      9.50 o 
   0  10  14       22.01       14.77      5.13 o 
   1  10  14      360.70      362.26      8.56 o 
   2  10  14      596.08      589.98     10.70 o 
   3  10  14      670.82      634.29     12.22 o 
   4  10  14       10.76       12.13      3.29 o 
   5  10  14       23.93       32.29      4.59 o 
   6  10  14       10.91       20.64      5.28 o 
   1  11  14        5.81        3.99      3.27 o 
   2  11  14      324.22      266.42      8.69 o 
   3  11  14      759.59      785.35     13.44 o 
   4  11  14      620.73      662.97     13.59 o 
   5  11  14      107.21      112.73      7.21 o 
   6  11  14       95.07      102.26      8.70 o 
   0  12  14      183.52      151.57     10.08 o 
   1  12  14     1000.58     1009.59     20.18 o 
   2  12  14      229.79      240.27      8.41 o 
   3  12  14      429.92      405.86     10.07 o 
   4  12  14      809.94      843.24     17.21 o 
   5  12  14        2.13        9.88      4.34 o 
   6  12  14       70.70       73.31      9.66 o 
   1  13  14       25.01       19.56      3.78 o 
   2  13  14       79.20       77.16      5.67 o 
   3  13  14        1.17        0.87      3.16 o 
   4  13  14        3.67        3.07      3.48 o 
   5  13  14        3.67        5.22      4.61 o 
   0  14  14       56.75       63.80      9.24 o 
   1  14  14      201.70      185.12      8.58 o 
   2  14  14       33.98       33.15      4.66 o 
   3  14  14       11.47        9.94      5.13 o 
   4  14  14      132.08      148.97      9.73 o 
   5  14  14      291.03      336.07     15.89 o 
   1  15  14       36.73       29.75      5.11 o 
   2  15  14      207.99      190.97      9.89 o 
   3  15  14        6.42        3.17      4.62 o 
   4  15  14        0.57        6.46      6.23 o 
   5  15  14        5.68        5.84      5.77 o 
   0  16  14      136.31      129.77     12.14 o 
   1  16  14       81.31       95.27      9.95 o 
   2  16  14       12.78       17.04      4.33 o 
   3  16  14        0.05        3.56      3.40 o 
   4  16  14      129.43      143.00     12.16 o 
   1  17  14      126.51      113.27      8.75 o 
   2  17  14       54.04       54.83      6.15 o 
   3  17  14       55.74       65.36      7.36 o 
   0  18  14      894.18      975.72     28.31 o 
   1  18  14       42.81       42.63      5.66 o 
   2  18  14       74.95       62.94      6.31 o 
   3  18  14        2.49        2.58      3.39 o 
   1  19  14        3.85       -3.50      3.50 o 
   2  19  14       32.71       40.21      5.25 o 
   1   1  15      298.09      248.37      7.77 o 
   2   1  15       21.91       16.25      3.59 o 
   3   1  15      103.57      109.54      5.68 o 
   4   1  15       56.31       54.70      4.82 o 
   5   1  15        8.37        9.12      5.47 o 
   6   1  15       12.20       14.15      7.33 o 
   7   1  15       10.32       10.09      7.30 o 
   0   2  15      656.00      661.84     16.17 o 
   1   2  15        0.61        0.84      3.05 o 
   2   2  15      106.61      113.04      5.99 o 
   3   2  15      519.91      520.05     10.50 o 
   4   2  15      616.81      651.47     11.82 o 
   5   2  15      283.85      281.82     13.80 o 
   6   2  15        6.26        2.41      5.39 o 
   7   2  15      133.02      161.76     12.31 o 
   1   3  15        0.77       -0.16      2.97 o 
   2   3  15        7.03       12.60      3.38 o 
   3   3  15      869.20      899.95     13.64 o 
   4   3  15     2326.29     2285.11     24.69 o 
   5   3  15        4.24        6.79      5.22 o 
   6   3  15        8.83        6.74      5.45 o 
   7   3  15        1.99        4.42      5.30 o 
   0   4  15      222.71      193.02     11.57 o 
   1   4  15       23.44       16.31      3.65 o 
   2   4  15      477.30      503.15     10.28 o 
   3   4  15       75.98       61.14      5.11 o 
   4   4  15       43.56       38.04      4.41 o 
   5   4  15      786.82      840.99     18.05 o 
   6   4  15      139.08      146.08     11.54 o 
   7   4  15       17.18        9.68      5.43 o 
   1   5  15       12.69       16.85      3.60 o 
   2   5  15       40.50       30.43      4.18 o 
   3   5  15       33.74       31.06      4.27 o 
   4   5  15      768.13      761.06     17.43 o 
   5   5  15       10.25       12.63      4.45 o 
   6   5  15        0.01        3.84      4.79 o 
   7   5  15      112.03      108.54     10.23 o 
   0   6  15      526.27      580.60     15.62 o 
   1   6  15       75.83       68.08      5.20 o 
   2   6  15       51.62       51.02      4.82 o 
   3   6  15       73.14       74.00      5.45 o 
   4   6  15      107.89      103.62      5.97 o 
   5   6  15      553.30      573.29     15.08 o 
   6   6  15        2.57        4.20      4.75 o 
   7   6  15       33.03       46.69      7.39 o 
   1   7  15      392.55      386.69      9.40 o 
   2   7  15      429.11      421.18      9.82 o 
   3   7  15        7.09        6.16      3.34 o 
   4   7  15       52.96       69.01      4.95 o 
   5   7  15      413.85      459.39     13.73 o 
   6   7  15      205.00      203.85     12.55 o 
   7   7  15       46.91       63.32      8.86 o 
   0   8  15       38.90       37.67      5.80 o 
   1   8  15      614.36      598.02     10.67 o 
   2   8  15      314.39      338.11      7.95 o 
   3   8  15      606.98      543.59     11.50 o 
   4   8  15       28.36       18.57      4.25 o 
   5   8  15       53.32       48.21      6.62 o 
   6   8  15      556.87      551.79     20.81 o 
   1   9  15      264.94      273.62      7.55 o 
   2   9  15      206.89      163.39      6.68 o 
   3   9  15      465.19      446.62      8.98 o 
   4   9  15       48.12       50.65      4.70 o 
   5   9  15       19.97       22.50      5.31 o 
   6   9  15        6.22        4.43      5.27 o 
   0  10  15      746.56      705.30     17.71 o 
   1  10  15       58.77       53.42      4.92 o 
   2  10  15       82.05       63.40      4.87 o 
   3  10  15      227.48      228.16      7.66 o 
   4  10  15       40.95       36.75      4.19 o 
   5  10  15      395.91      443.42     12.67 o 
   6  10  15       30.33       34.32      7.29 o 
   1  11  15      178.65      142.58      9.58 o 
   2  11  15      501.26      465.59     12.31 o 
   3  11  15      175.65      175.26      7.61 o 
   4  11  15       16.01       14.23      3.88 o 
   5  11  15       89.84      103.87     10.29 o 
   6  11  15       18.60       20.25      5.17 o 
   0  12  15       16.70       26.20      5.87 o 
   1  12  15       84.04       58.37      5.01 o 
   2  12  15      680.54      665.06     13.74 o 
   3  12  15       57.72       50.42      4.86 o 
   4  12  15        1.29        3.28      3.39 o 
   5  12  15      127.36      129.14      9.20 o 
   1  13  15       10.86        5.73      3.12 o 
   2  13  15       78.92       83.26      5.92 o 
   3  13  15      277.54      272.72     10.05 o 
   4  13  15       15.99       14.62      4.08 o 
   5  13  15       18.46       23.61      5.12 o 
   0  14  15        0.06       -1.40      4.63 o 
   1  14  15      284.79      267.32     10.00 o 
   2  14  15      151.86      138.19      7.86 o 
   3  14  15       10.45       17.32      3.92 o 
   4  14  15       42.46       59.12      6.78 o 
   5  14  15        1.69       -1.07      4.12 o 
   1  15  15      533.56      568.98     15.92 o 
   2  15  15      162.05      134.29      8.60 o 
   3  15  15       34.90       45.80      5.47 o 
   4  15  15      211.22      246.62     12.32 o 
   0  16  15        7.59        2.01      5.08 o 
   1  16  15       75.38       70.53      6.91 o 
   2  16  15       86.02      122.33      8.41 o 
   3  16  15      131.92      150.83      9.25 o 
   4  16  15      120.99      141.75     11.15 o 
   1  17  15      208.55      225.99     11.16 o 
   2  17  15      124.87      116.04      8.28 o 
   3  17  15        3.48        5.75      3.73 o 
   0  18  15      101.04      122.57     12.25 o 
   1  18  15       22.19       29.09      4.90 o 
   2  18  15        0.78        8.41      5.02 o 
   0   0  16     3942.62     3920.76     60.04 o 
   1   0  16     3656.65     3706.94     41.23 o 
   2   0  16     1488.90     1643.61     26.34 o 
   3   0  16      619.20      665.90     17.10 o 
   4   0  16      250.51      230.44     11.43 o 
   5   0  16      110.59       98.56     13.17 o 
   6   0  16      130.85      124.60     15.85 o 
   7   0  16        0.19        9.27      8.98 o 
   1   1  16       77.98       79.73      5.50 o 
   2   1  16      261.98      247.18      8.10 o 
   3   1  16     1110.47     1092.52     15.37 o 
   4   1  16      819.77      802.94     13.28 o 
   5   1  16        2.72       -4.58      4.74 o 
   6   1  16        3.19        6.93      5.26 o 
   7   1  16        6.78        4.14      5.29 o 
   0   2  16     3865.57     3874.09     42.22 o 
   1   2  16       41.80       31.76      4.40 o 
   2   2  16      627.27      637.31     12.91 o 
   3   2  16       33.53       19.74      3.91 o 
   4   2  16        0.87       -1.48      2.88 o 
   5   2  16       16.17       18.89      6.05 o 
   6   2  16      411.55      432.55     16.96 o 
   7   2  16       37.70       36.55      7.23 o 
   1   3  16        1.71       -1.54      3.07 o 
   2   3  16     1210.84     1183.01     15.85 o 
   3   3  16      590.48      562.03     11.37 o 
   4   3  16        5.68        5.43      3.94 o 
   5   3  16      341.68      313.94     14.46 o 
   6   3  16      349.14      378.47     16.32 o 
   7   3  16       21.00       22.91      5.97 o 
   0   4  16       16.51        9.92      4.74 o 
   1   4  16       23.24       19.34      3.98 o 
   2   4  16      368.07      368.19      9.41 o 
   3   4  16      537.17      514.82     10.92 o 
   4   4  16       56.30       38.79      4.41 o 
   5   4  16       16.62       20.53      4.94 o 
   6   4  16      579.45      607.88     23.95 o 
   7   4  16       25.56       12.21      6.01 o 
   1   5  16        2.32        3.79      3.32 o 
   2   5  16      357.37      325.22      9.04 o 
   3   5  16      290.70      301.02      8.92 o 
   4   5  16       21.24       18.74      3.60 o 
   5   5  16      266.53      193.13     10.38 o 
   6   5  16      144.43      155.72     11.45 o 
   7   5  16        5.28        5.69      4.59 o 
   0   6  16      121.11       92.83      8.46 o 
   1   6  16       34.85       21.74      4.06 o 
   2   6  16       34.11       22.42      4.21 o 
   3   6  16      173.02      176.89      7.46 o 
   4   6  16       29.37       32.00      4.09 o 
   5   6  16      451.39      468.16     14.02 o 
   6   6  16      335.15      328.75     15.30 o 
   1   7  16       24.62       21.71      4.18 o 
   2   7  16      217.38      232.14      9.27 o 
   3   7  16       49.88       42.24      4.65 o 
   4   7  16      438.10      479.32     12.64 o 
   5   7  16        6.31        7.39      4.37 o 
   6   7  16      296.14      331.56     20.99 o 
   0   8  16        3.53       -3.10      4.98 o 
   1   8  16       18.02       11.78      3.91 o 
   2   8  16       70.52       74.40      5.60 o 
   3   8  16       60.56       57.25      5.03 o 
   4   8  16      282.35      296.46      9.81 o 
   5   8  16       99.26      114.31      9.70 o 
   6   8  16       18.50        9.20      6.33 o 
   1   9  16       41.87       30.62      4.44 o 
   2   9  16      458.68      460.90     11.46 o 
   3   9  16      418.88      421.60     12.27 o 
   4   9  16       64.15       51.62      5.63 o 
   5   9  16       43.39       26.59      5.76 o 
   6   9  16      125.76      108.81     11.42 o 
   0  10  16      154.09      128.79     11.40 o 
   1  10  16      130.11      110.24      8.96 o 
   2  10  16     1093.26     1067.62     17.12 o 
   3  10  16        1.55        2.32      3.26 o 
   4  10  16      307.88      274.80     10.79 o 
   5  10  16       11.18       12.85      8.53 o 
   6  10  16       53.36       86.13      9.67 o 
   1  11  16      673.68      575.32     14.19 o 
   2  11  16      546.41      517.63     13.46 o 
   3  11  16      317.16      310.75     11.38 o 
   4  11  16        0.39        5.86      3.98 o 
   5  11  16      107.76      111.04     11.29 o 
   0  12  16     1279.80     1223.97     29.15 o 
   1  12  16       39.45       26.59      5.00 o 
   2  12  16      111.54      100.95      7.56 o 
   3  12  16      128.57      116.90      8.00 o 
   4  12  16        2.23        3.70      3.86 o 
   5  12  16      144.71      156.88     12.88 o 
   1  13  16      212.50      224.94      9.43 o 
   2  13  16        9.64       12.61      3.69 o 
   3  13  16      431.07      432.33     15.38 o 
   4  13  16        4.73        8.16      7.91 o 
   5  13  16        2.43       23.72      7.86 o 
   0  14  16       56.92       42.92      6.56 o 
   1  14  16        1.23        1.35      3.29 o 
   2  14  16       47.65       58.33      5.59 o 
   3  14  16        6.01        5.15      3.59 o 
   4  14  16        0.01        2.92      6.59 o 
   1  15  16        9.20        5.61      4.76 o 
   2  15  16       60.62       61.60      6.07 o 
   3  15  16       15.13       18.34      4.59 o 
   4  15  16      102.32      118.06      9.83 o 
   0  16  16       57.74       56.01      8.58 o 
   1  16  16       13.62       11.40      5.14 o 
   2  16  16        0.77       -4.49      4.49 o 
   3  16  16      216.33      254.70     13.64 o 
   1  17  16      408.93      477.64     14.47 o 
   2  17  16        1.66        3.40      3.28 o 
   0  18  16      352.69      398.73     20.32 o 
   1  18  16        0.08        3.98      6.36 o 
   1   1  17     1699.17     1669.63     19.23 o 
   2   1  17        9.78        2.60      3.56 o 
   3   1  17      942.55      889.31     17.31 o 
   4   1  17      182.53      170.84      7.06 o 
   5   1  17      299.80      352.66     15.51 o 
   6   1  17       74.44       91.92      9.65 o 
   7   1  17       19.96       20.87      6.73 o 
   0   2  17       69.81       85.91      8.37 o 
   1   2  17       33.63       37.29      4.55 o 
   2   2  17     1308.99     1202.14     16.49 o 
   3   2  17     1794.55     1818.70     20.65 o 
   4   2  17      428.87      457.67     11.99 o 
   5   2  17      436.50      425.46     15.89 o 
   6   2  17       46.82       57.29      8.67 o 
   7   2  17      176.01      201.48     13.77 o 
   1   3  17     1098.90     1094.42     15.58 o 
   2   3  17      211.42      199.91      7.91 o 
   3   3  17     1264.98     1281.39     17.29 o 
   4   3  17      571.38      560.84     11.59 o 
   5   3  17      181.49      172.37     14.47 o 
   6   3  17       98.97      124.05     11.14 o 
   7   3  17        0.00       -3.89      5.89 o 
   0   4  17       72.75       70.92      7.88 o 
   1   4  17     2207.86     2271.46     22.99 o 
   2   4  17       74.84       59.57      5.35 o 
   3   4  17        1.69        3.53      3.20 o 
   4   4  17       51.83       55.58      5.05 o 
   5   4  17      713.64      798.61     18.34 o 
   6   4  17        1.17        2.73      5.49 o 
   1   5  17        8.81        2.76      3.73 o 
   2   5  17      491.41      489.49     12.06 o 
   3   5  17       25.77       39.42      4.51 o 
   4   5  17       84.64      113.57      6.62 o 
   5   5  17      226.07      201.87     10.95 o 
   6   5  17        0.04       -1.26      6.95 o 
   0   6  17     2092.25     1991.85     30.51 o 
   1   6  17       24.00       17.41      4.18 o 
   2   6  17        5.07        0.33      3.54 o 
   3   6  17     1272.36     1271.52     17.39 o 
   4   6  17        0.01        3.62      3.10 o 
   5   6  17      492.31      576.23     15.67 o 
   6   6  17      176.40      193.10     12.83 o 
   1   7  17        7.58        1.85      3.54 o 
   2   7  17       47.06       39.70      4.75 o 
   3   7  17      170.29      139.82      7.09 o 
   4   7  17       32.64       31.05      4.14 o 
   5   7  17      477.01      486.71     14.45 o 
   6   7  17      127.34      200.11     15.46 o 
   0   8  17       98.80       78.34      8.53 o 
   1   8  17      658.98      655.32     12.60 o 
   2   8  17      379.38      364.65      9.87 o 
   3   8  17       55.80       41.97      4.61 o 
   4   8  17      528.33      549.30     15.64 o 
   5   8  17       83.17       88.12      8.67 o 
   6   8  17       98.91       99.11     11.16 o 
   1   9  17       85.40       51.83      5.52 o 
   2   9  17        6.19        7.23      3.62 o 
   3   9  17      883.34      826.51     15.92 o 
   4   9  17      204.16      206.51      9.86 o 
   5   9  17       79.80       75.08      8.15 o 
   6   9  17       29.96       35.21      6.64 o 
   0  10  17       41.33       30.14      7.28 o 
   1  10  17      496.23      451.01     16.06 o 
   2  10  17      212.19      191.53      9.65 o 
   3  10  17       35.57       37.12      4.81 o 
   4  10  17      158.90      199.25      9.86 o 
   5  10  17      196.66      202.48     12.41 o 
   1  11  17       34.44       25.46      4.86 o 
   2  11  17       37.55       38.99      5.50 o 
   3  11  17       10.59       10.70      4.11 o 
   4  11  17       52.67       53.43      6.41 o 
   5  11  17       28.41       40.19      7.43 o 
   0  12  17     1691.33     1603.38     34.46 o 
   1  12  17       56.89       50.29      5.93 o 
   2  12  17      183.55      159.51      9.21 o 
   3  12  17      106.00      103.58      7.73 o 
   4  12  17       21.67       27.94      4.95 o 
   5  12  17       78.96       94.58     11.42 o 
   1  13  17       89.54       80.96      7.23 o 
   2  13  17      118.57      109.34      8.11 o 
   3  13  17      570.17      570.52     14.80 o 
   4  13  17       43.68       39.21      6.68 o 
   0  14  17       36.01       14.76      6.36 o 
   1  14  17      724.29      768.84     19.19 o 
   2  14  17       51.22       57.41      6.74 o 
   3  14  17      182.42      172.85     10.75 o 
   4  14  17        0.04        5.67      5.42 o 
   1  15  17      220.84      219.77     13.78 o 
   2  15  17        9.13       12.91      6.12 o 
   3  15  17       50.49       50.49      8.12 o 
   0  16  17      491.21      475.35     25.21 o 
   1  16  17        0.48       -4.18      4.18 o 
   2  16  17        3.23        9.04      4.59 o 
   3  16  17      222.86      282.08     15.56 o 
   1  17  17       11.27       13.25      4.96 o 
   2  17  17       70.48       62.15     12.63 o 
   0   0  18     2445.60     2358.39     47.74 o 
   1   0  18      815.90      820.09     19.90 o 
   2   0  18     1472.30     1469.35     26.62 o 
   3   0  18     1613.25     1667.66     28.61 o 
   4   0  18      211.56      214.47     11.79 o 
   5   0  18       30.62       29.73     10.25 o 
   6   0  18      327.37      333.26     22.71 o 
   1   1  18      610.32      587.59     12.06 o 
   2   1  18      930.93      982.91     15.40 o 
   3   1  18      565.11      522.38     11.52 o 
   4   1  18      446.90      430.45     15.26 o 
   5   1  18      433.89      464.82     21.58 o 
   6   1  18       45.33       45.69      7.89 o 
   0   2  18      447.76      413.70     14.73 o 
   1   2  18     1118.79     1138.27     16.48 o 
   2   2  18      490.35      507.55     16.55 o 
   3   2  18      336.90      313.92      9.46 o 
   4   2  18       32.93       29.87      4.19 o 
   5   2  18      134.44      115.09     10.68 o 
   6   2  18        5.43        3.25      5.28 o 
   1   3  18        0.43       -0.85      3.64 o 
   2   3  18      428.94      411.46     10.41 o 
   3   3  18      318.07      296.67      9.29 o 
   4   3  18      293.85      287.77      9.25 o 
   5   3  18       96.69       97.47      9.67 o 
   6   3  18       54.50       49.43      7.82 o 
   0   4  18      371.22      386.46     14.64 o 
   1   4  18      655.40      630.56     12.55 o 
   2   4  18       68.78       66.86      5.53 o 
   3   4  18      213.78      196.90      9.09 o 
   4   4  18     1031.07     1073.76     15.42 o 
   5   4  18       10.63       19.46      6.68 o 
   6   4  18        5.25       -0.17      5.06 o 
   1   5  18      543.55      568.89     11.98 o 
   2   5  18      428.28      423.72     10.52 o 
   3   5  18       32.55       38.16      4.63 o 
   4   5  18       59.09       45.12      4.50 o 
   5   5  18      193.41      199.08     10.97 o 
   6   5  18       23.48       15.06      5.68 o 
   0   6  18      145.01      109.71      9.47 o 
   1   6  18       92.74       73.65      5.88 o 
   2   6  18       17.24       12.75      3.80 o 
   3   6  18      184.19      160.00      7.69 o 
   4   6  18       80.33       82.49      5.82 o 
   5   6  18       20.58       12.85      4.59 o 
   6   6  18        4.45        0.94      4.78 o 
   1   7  18      343.38      278.43      9.29 o 
   2   7  18        1.43       -2.99      2.99 o 
   3   7  18       80.41      104.67      6.49 o 
   4   7  18      559.13      585.23     12.36 o 
   5   7  18        2.11       16.41      4.24 o 
   6   7  18      318.92      355.91     16.59 o 
   0   8  18      322.18      266.67     13.07 o 
   1   8  18      538.88      465.04     11.02 o 
   2   8  18       63.68       69.45      5.64 o 
   3   8  18       17.67       17.24      3.80 o 
   4   8  18       15.81       23.42      4.46 o 
   5   8  18       25.23       30.99      5.76 o 
   6   8  18      102.22      121.79     11.74 o 
   1   9  18      135.10      158.06      8.28 o 
   2   9  18      925.48      897.82     16.35 o 
   3   9  18        0.11       -2.30      3.39 o 
   4   9  18       84.37       83.74      6.92 o 
   5   9  18       48.09       73.43      9.70 o 
   0  10  18      376.01      307.92     16.58 o 
   1  10  18       26.94       15.85      4.50 o 
   2  10  18        7.17       12.03      4.29 o 
   3  10  18      311.53      299.94     10.70 o 
   4  10  18      514.28      487.03     13.50 o 
   5  10  18      207.12      247.71     16.51 o 
   1  11  18       52.46       57.74      6.10 o 
   2  11  18      492.70      450.97     13.22 o 
   3  11  18       27.03       31.25      5.06 o 
   4  11  18       55.31       62.11      6.65 o 
   5  11  18        9.17       16.77      5.95 o 
   0  12  18      123.82      137.47     13.16 o 
   1  12  18      117.06      123.21      8.49 o 
   2  12  18       65.36       58.29      6.33 o 
   3  12  18        2.19        9.09      3.97 o 
   4  12  18      463.01      462.34     16.54 o 
   1  13  18       13.95       14.02      4.42 o 
   2  13  18      423.97      458.93     18.53 o 
   3  13  18      173.97      173.95      9.78 o 
   4  13  18       28.10       26.32      7.20 o 
   0  14  18      167.33      162.08     13.83 o 
   1  14  18       38.47       29.11      5.68 o 
   2  14  18       33.32       39.95      5.76 o 
   3  14  18      300.43      328.45     14.17 o 
   1  15  18        7.17        2.10      5.20 o 
   2  15  18       43.63       45.34      7.05 o 
   3  15  18       11.68        9.95      5.10 o 
   0  16  18      162.28      140.03     21.88 o 
   1  16  18        1.86       -1.03      4.72 o 
   2  16  18       64.86       74.44      8.44 o 
   1   1  19     2983.19     2947.02     27.71 o 
   2   1  19      233.22      236.52      8.91 o 
   3   1  19       29.55       28.90      4.46 o 
   4   1  19        6.30        4.67      3.19 o 
   5   1  19        3.26        4.52      4.61 o 
   6   1  19      110.40      122.59     11.19 o 
   0   2  19     1003.18     1003.83     22.53 o 
   1   2  19       42.63       41.48      5.09 o 
   2   2  19     1467.48     1536.31     19.68 o 
   3   2  19       27.51       22.77      4.02 o 
   4   2  19       61.64       62.05      5.25 o 
   5   2  19        3.63        8.41      6.17 o 
   6   2  19        1.88        2.92      5.30 o 
   1   3  19       72.79       57.84      5.59 o 
   2   3  19      436.93      474.55     11.19 o 
   3   3  19      299.76      281.80      9.42 o 
   4   3  19       96.87       90.69      6.18 o 
   5   3  19      114.61      114.44     10.36 o 
   6   3  19        5.65        5.60      5.90 o 
   0   4  19      141.17      146.38     10.78 o 
   1   4  19       63.95       56.65      5.64 o 
   2   4  19      266.23      273.91      9.34 o 
   3   4  19      799.33      818.51     14.53 o 
   4   4  19       15.61       15.07      3.78 o 
   5   4  19       79.92       89.01      9.19 o 
   6   4  19        9.02       13.98      6.00 o 
   1   5  19      192.85      185.98      8.24 o 
   2   5  19       57.47       65.15      5.54 o 
   3   5  19      727.93      769.89     15.81 o 
   4   5  19      969.53     1089.59     17.07 o 
   5   5  19       29.54       24.04      6.16 o 
   6   5  19       89.80       76.93      7.71 o 
   0   6  19      204.12      190.69     11.67 o 
   1   6  19      374.74      348.32     10.85 o 
   2   6  19       50.62       38.41      4.73 o 
   3   6  19      197.32      171.42      7.97 o 
   4   6  19      382.56      395.34     10.75 o 
   5   6  19        4.59       11.53      4.08 o 
   6   6  19      195.64      187.77     12.67 o 
   1   7  19        6.57        6.03      3.62 o 
   2   7  19      191.61      155.91      7.84 o 
   3   7  19        1.36        4.89      3.40 o 
   4   7  19        8.35        8.62      3.47 o 
   5   7  19       34.91       30.64      5.32 o 
   0   8  19       49.02       41.50      7.16 o 
   1   8  19        3.92       -2.95      3.26 o 
   2   8  19        4.43       -2.79      3.13 o 
   3   8  19      191.95      187.43      9.06 o 
   4   8  19        0.01        3.93      3.62 o 
   5   8  19      100.65       94.07      8.94 o 
   1   9  19       65.83       65.39      6.08 o 
   2   9  19      201.94      184.13      9.14 o 
   3   9  19        1.76        1.94      3.48 o 
   4   9  19       47.88       52.49      6.42 o 
   5   9  19      177.13      183.76     12.12 o 
   0  10  19      200.92      146.30     12.98 o 
   1  10  19        9.94        8.89      4.06 o 
   2  10  19      130.00      114.42      8.64 o 
   3  10  19      118.83      115.48      8.14 o 
   4  10  19        2.23        3.58      4.96 o 
   5  10  19        8.23        7.13      4.08 o 
   1  11  19       27.39       39.40      5.69 o 
   2  11  19       41.16       35.94      5.36 o 
   3  11  19        7.97       14.74      4.18 o 
   4  11  19      168.19      179.51     12.68 o 
   0  12  19      244.75      231.77     23.01 o 
   1  12  19       63.21       51.28      6.03 o 
   2  12  19      144.05      121.79      9.07 o 
   3  12  19        1.56       -3.23      3.23 o 
   4  12  19        3.34        2.07      4.16 o 
   1  13  19       36.92       26.21      4.93 o 
   2  13  19      303.37      342.00     13.08 o 
   3  13  19       36.27       30.61      5.82 o 
   0  14  19       41.64       73.29     10.08 o 
   1  14  19      101.37      109.60      9.05 o 
   2  14  19       19.22       24.15      4.93 o 
   3  14  19        0.74        6.04      5.47 o 
   1  15  19       89.01       83.06      9.22 o 
   2  15  19        6.35        4.39      4.32 o 
   0  16  19       39.68       61.76     11.80 o 
   1  16  19      243.86      251.08     15.55 o 
   0   0  20     5249.38     5478.83     81.72 o 
   1   0  20      110.48      104.46     11.80 o 
   2   0  20       98.86       95.68     10.47 o 
   3   0  20      864.72      888.57     21.69 o 
   4   0  20        4.56        4.02      4.75 o 
   5   0  20       33.02       21.92      9.91 o 
   6   0  20       17.60        9.74      7.90 o 
   1   1  20      173.39      139.60      7.53 o 
   2   1  20      513.26      492.83     11.61 o 
   3   1  20       53.35       55.48      5.22 o 
   4   1  20        8.27        3.74      3.35 o 
   5   1  20      125.02      127.20     11.54 o 
   6   1  20      364.78      425.62     18.55 o 
   0   2  20     5538.65     5789.50     59.80 o 
   1   2  20     1597.26     1574.42     20.66 o 
   2   2  20       13.81        9.29      3.72 o 
   3   2  20        9.43       22.97      4.15 o 
   4   2  20      281.27      292.52     10.67 o 
   5   2  20      266.13      276.86     15.26 o 
   6   2  20        1.10        4.69      3.86 o 
   1   3  20      251.40      231.89      9.11 o 
   2   3  20      103.95       88.81      6.36 o 
   3   3  20        3.05       -2.07      3.07 o 
   4   3  20      149.49      163.59      8.03 o 
   5   3  20       67.56       68.54      8.43 o 
   0   4  20      410.78      375.93     15.03 o 
   1   4  20      179.03      175.99      8.29 o 
   2   4  20      259.73      283.25      9.71 o 
   3   4  20      252.60      222.81      8.97 o 
   4   4  20     1082.37     1177.59     18.13 o 
   5   4  20      173.07      173.83     12.59 o 
   1   5  20        2.94        2.97      3.20 o 
   2   5  20      197.63      176.97      8.29 o 
   3   5  20      151.06      142.38      7.68 o 
   4   5  20       24.93       18.44      3.71 o 
   5   5  20        0.05       10.94      3.78 o 
   0   6  20     1112.97     1059.71     23.85 o 
   1   6  20        0.03        2.32      3.40 o 
   2   6  20      354.62      334.79     10.56 o 
   3   6  20      121.09      123.98      7.19 o 
   4   6  20       68.38       66.46      5.64 o 
   5   6  20      104.05      123.51      9.17 o 
   1   7  20      380.90      339.91     10.55 o 
   2   7  20      229.79      210.32      8.95 o 
   3   7  20       99.46      113.69      7.82 o 
   4   7  20       59.90       72.78      6.78 o 
   5   7  20        4.11        3.25      4.84 o 
   0   8  20      159.39       97.81     10.78 o 
   1   8  20      127.35      109.68      7.40 o 
   2   8  20      692.83      669.72     14.79 o 
   3   8  20       11.43       13.27      3.83 o 
   4   8  20       28.55       21.91      4.41 o 
   5   8  20      274.28      303.92     15.39 o 
   1   9  20       16.56       10.19      3.95 o 
   2   9  20        0.63       -3.19      3.36 o 
   3   9  20      460.03      471.30     12.71 o 
   4   9  20       81.71       99.33      7.61 o 
   0  10  20      166.34      132.38     17.70 o 
   1  10  20      102.74       97.21      7.69 o 
   2  10  20      189.60      198.84     10.59 o 
   3  10  20        3.57        1.43      4.53 o 
   4  10  20        0.61       -0.71      3.63 o 
   1  11  20      151.33      152.56      9.45 o 
   2  11  20      102.99       67.37      6.73 o 
   3  11  20       45.70       52.48      5.82 o 
   4  11  20        2.03        4.55      5.78 o 
   0  12  20       11.24       -0.09      5.23 o 
   1  12  20       88.28       92.07     10.06 o 
   2  12  20       72.85       84.85      8.93 o 
   3  12  20      112.08      122.50      8.53 o 
   1  13  20       63.35       63.54      6.47 o 
   2  13  20        3.48        4.47      3.91 o 
   3  13  20        6.10        5.40      5.96 o 
   0  14  20        4.90       -1.02      5.19 o 
   1  14  20        5.69       10.79      5.47 o 
   2  14  20      693.69      732.91     19.78 o 
   1  15  20       27.19       29.01      5.79 o 
   1   1  21       33.47       34.02      4.94 o 
   2   1  21      997.78     1018.10     16.86 o 
   3   1  21       57.20       48.42      8.99 o 
   4   1  21       23.92       16.31      3.69 o 
   5   1  21       21.60       15.06      6.81 o 
   0   2  21      725.43      764.63     20.58 o 
   1   2  21      447.27      484.65     11.96 o 
   2   2  21       40.95       42.42      5.10 o 
   3   2  21        1.06        5.93      3.49 o 
   4   2  21       41.18       43.73      4.78 o 
   5   2  21       22.12       28.77      6.94 o 
   1   3  21      115.69      102.49      6.91 o 
   2   3  21     1151.09     1203.92     18.37 o 
   3   3  21       56.78       59.27      5.54 o 
   4   3  21       55.79       43.07      4.92 o 
   5   3  21       62.20       62.49      8.35 o 
   0   4  21        0.29        2.81      5.20 o 
   1   4  21       18.55       15.45      3.98 o 
   2   4  21      705.34      684.12     13.97 o 
   3   4  21        0.93        4.12      3.18 o 
   4   4  21       21.45       22.98      4.02 o 
   5   4  21      195.97      187.90     13.35 o 
   1   5  21      686.86      639.59     14.13 o 
   2   5  21      773.47      796.06     15.84 o 
   3   5  21      394.21      391.47     11.14 o 
   4   5  21        0.09       -1.64      3.46 o 
   5   5  21      155.96      167.02     12.33 o 
   0   6  21      684.40      619.71     21.19 o 
   1   6  21      274.42      260.62      9.84 o 
   2   6  21      116.14      101.49      7.57 o 
   3   6  21      262.92      279.77     10.67 o 
   4   6  21      133.63      126.91      7.95 o 
   5   6  21       40.98       59.13      8.74 o 
   1   7  21       33.22       20.95      4.31 o 
   2   7  21        4.52        6.90      3.51 o 
   3   7  21       40.55       51.33      5.14 o 
   4   7  21       39.18       45.16      5.57 o 
   0   8  21        7.36        4.10      4.82 o 
   1   8  21        1.06       -3.30      3.30 o 
   2   8  21      113.74       98.87      7.24 o 
   3   8  21        6.64        7.41      3.63 o 
   4   8  21       36.66       52.55      5.75 o 
   1   9  21        0.29        6.64      5.22 o 
   2   9  21        0.22        2.98      3.29 o 
   3   9  21       17.52        6.03      3.70 o 
   4   9  21        5.19        1.18      3.58 o 
   0  10  21      970.49      940.61     27.96 o 
   1  10  21       53.01       48.03      5.84 o 
   2  10  21      100.95      118.47     10.56 o 
   3  10  21       23.89       12.44      4.09 o 
   4  10  21      245.63      243.20     12.71 o 
   1  11  21       12.03        7.06      3.95 o 
   2  11  21       28.55       15.87      4.50 o 
   3  11  21       34.94       34.62      4.96 o 
   0  12  21       24.89       12.41      5.43 o 
   1  12  21       16.83       17.00      4.31 o 
   2  12  21       62.81       71.97      7.60 o 
   3  12  21       37.69       44.67      5.55 o 
   1  13  21        0.95        2.09      3.98 o 
   2  13  21       78.48       65.49      6.90 o 
   0  14  21       10.94       16.04      6.08 o 
   1  14  21       98.43      121.31     10.95 o 
   0   0  22     2061.98     2057.37     48.92 o 
   1   0  22     1645.56     1711.60     41.00 o 
   2   0  22      298.61      291.63     14.73 o 
   3   0  22      146.37      154.45     11.69 o 
   4   0  22       42.99       61.73      7.97 o 
   5   0  22       65.99       50.09     25.66 o 
   1   1  22       15.48        6.62      3.62 o 
   2   1  22       86.13       77.32      6.35 o 
   3   1  22      153.98      169.16      8.52 o 
   4   1  22       66.89       81.88      6.46 o 
   5   1  22       18.27       14.52      6.98 o 
   0   2  22     1509.58     1571.23     30.28 o 
   1   2  22       41.20       42.26      5.28 o 
   2   2  22       10.38       11.52      4.07 o 
   3   2  22       48.82       45.32      5.04 o 
   4   2  22        2.38        2.96      3.10 o 
   5   2  22        5.60       22.77      6.15 o 
   1   3  22      431.29      419.08     14.06 o 
   2   3  22        0.12        0.60      3.68 o 
   3   3  22       24.91       19.62      4.09 o 
   4   3  22        3.90        6.64      3.36 o 
   5   3  22       27.64       17.94      6.41 o 
   0   4  22       81.87       73.79      8.90 o 
   1   4  22      362.96      376.70     14.37 o 
   2   4  22        2.03        2.09      3.54 o 
   3   4  22      127.97      127.08      9.02 o 
   4   4  22      113.83      125.04      7.48 o 
   1   5  22      311.26      291.18     10.46 o 
   2   5  22       68.71       84.92      6.32 o 
   3   5  22        0.10       -1.10      3.02 o 
   4   5  22       67.78       68.65      6.09 o 
   0   6  22      176.74      200.76     12.92 o 
   1   6  22      282.05      287.70     10.51 o 
   2   6  22       25.96       31.02      4.61 o 
   3   6  22       34.88       21.98      4.09 o 
   4   6  22      192.38      204.53      9.97 o 
   1   7  22       19.22       14.87      4.11 o 
   2   7  22        0.59       -1.44      3.21 o 
   3   7  22      160.73      166.68      8.50 o 
   4   7  22        7.43        8.98      3.93 o 
   0   8  22      373.94      404.22     16.58 o 
   1   8  22       33.76       25.36      5.67 o 
   2   8  22      599.58      616.45     14.81 o 
   3   8  22       35.46       39.51      5.02 o 
   4   8  22       18.21       19.74      4.46 o 
   1   9  22       63.50       66.33      6.71 o 
   2   9  22        2.10        0.98      3.41 o 
   3   9  22        9.03        7.62      3.62 o 
   0  10  22       37.55       27.91      7.03 o 
   1  10  22       37.47       30.17      5.34 o 
   2  10  22       93.81      112.49      8.36 o 
   3  10  22       17.04       14.58      4.29 o 
   1  11  22       50.04       57.20      6.18 o 
   2  11  22      209.95      193.63     10.76 o 
   0  12  22      386.54      421.74     21.42 o 
   1  12  22       27.03       28.69      4.71 o 
   2  12  22       41.38       41.75      5.63 o 
   1   1  23        5.28       14.70      4.93 o 
   2   1  23       11.20       13.93      3.99 o 
   3   1  23        0.32        4.02      3.41 o 
   4   1  23       15.71       12.21      3.63 o 
   0   2  23       34.72       51.47      7.90 o 
   1   2  23       34.62       38.88      5.04 o 
   2   2  23       13.39        0.40      3.24 o 
   3   2  23        7.01        5.78      3.29 o 
   4   2  23        0.49       -3.30      3.30 o 
   1   3  23        9.72       16.73      4.07 o 
   2   3  23        8.00        8.29      3.76 o 
   3   3  23        5.83        3.25      3.46 o 
   4   3  23      151.95      185.97      9.14 o 
   0   4  23      197.21      169.18     12.63 o 
   1   4  23       57.41       48.85      5.26 o 
   2   4  23      107.26       98.67      7.00 o 
   3   4  23        2.80       11.73      3.78 o 
   4   4  23        9.13       14.74      3.77 o 
   1   5  23       98.47      119.63      7.55 o 
   2   5  23       73.12       71.79      6.24 o 
   3   5  23       51.81       61.92      5.87 o 
   4   5  23      521.99      576.73     14.66 o 
   0   6  23       30.03       20.95      7.89 o 
   1   6  23      277.63      262.26     10.38 o 
   2   6  23      146.10      162.82     11.62 o 
   3   6  23      121.23      123.30      7.42 o 
   4   6  23       58.61       43.31      7.22 o 
   1   7  23        0.36       -0.14      3.34 o 
   2   7  23       64.78       76.66      6.70 o 
   3   7  23      115.70      120.50      7.95 o 
   0   8  23      115.16       90.36      9.59 o 
   1   8  23       56.86       54.45      5.93 o 
   2   8  23       10.21        5.60      3.29 o 
   3   8  23        1.51        7.59      4.79 o 
   1   9  23      142.97      126.99      9.14 o 
   2   9  23        0.09        4.80      4.65 o 
   0  10  23      677.75      679.33     26.30 o 
   1  10  23        2.75        0.71      3.60 o 
   2  10  23       68.95       75.41      6.92 o 
   1  11  23       11.50       17.74      4.34 o 
   0   0  24       90.53       78.94     26.77 o 
   1   0  24      182.39      202.51     15.62 o 
   2   0  24       75.50       88.73      9.77 o 
   3   0  24        1.96        4.51      4.69 o 
   4   0  24      211.72      241.01     14.51 o 
   1   1  24      593.27      623.02     15.86 o 
   2   1  24       11.34       10.90      3.98 o 
   3   1  24       13.43       12.15      3.91 o 
   4   1  24        9.72       14.04      5.37 o 
   0   2  24       13.91        8.63      6.29 o 
   1   2  24        4.97        1.60      4.57 o 
   2   2  24        7.92        5.36      3.58 o 
   3   2  24       12.38       20.16      4.37 o 
   1   3  24      120.16      116.40      7.81 o 
   2   3  24       82.60       98.11      7.10 o 
   3   3  24       16.43       18.56      4.22 o 
   0   4  24      615.89      578.59     29.37 o 
   1   4  24        4.97        3.90      3.31 o 
   2   4  24        0.00       -2.94      2.94 o 
   3   4  24        5.81        2.98      3.44 o 
   1   5  24       50.57       56.71      5.76 o 
   2   5  24        0.78       -0.64      3.19 o 
   3   5  24       15.76       11.07      4.34 o 
   0   6  24      334.28      345.62     16.68 o 
   1   6  24       11.94        6.14      3.40 o 
   2   6  24        5.05        3.68      3.35 o 
   3   6  24        1.00       -1.39      2.97 o 
   1   7  24      381.32      423.65     12.66 o 
   2   7  24        3.83        2.62      3.64 o 
   0   8  24       49.63       43.90     10.63 o 
   1   8  24        9.72       16.07      4.12 o 
   2   8  24      154.76      155.55      9.06 o 
   1   9  24       12.77       16.77      4.01 o 
   0  10  24      140.90      157.75     14.14 o 
   1   1  25        4.27        3.82      3.54 o 
   2   1  25       44.24       45.08      5.37 o 
   3   1  25       77.18       89.22      6.80 o 
   0   2  25        5.84        3.19      6.26 o 
   1   2  25       38.01       47.97      5.52 o 
   2   2  25        9.95        7.90      3.81 o 
   3   2  25       64.95       72.91      6.39 o 
   1   3  25      355.24      344.11     12.18 o 
   2   3  25       23.91       29.08      4.57 o 
   0   4  25      277.20      329.92     16.99 o 
   1   4  25       32.84       49.90      5.54 o 
   2   4  25      170.44      215.97     10.21 o 
   1   5  25       20.98        2.57      3.24 o 
   2   5  25      203.28      236.87     10.39 o 
   0   6  25     1095.04     1329.44     35.20 o 
   1   6  25       36.60       33.41      4.53 o 
   2   6  25       55.36       67.88      8.49 o 
   1   7  25       29.61       31.38      4.61 o 
   0   8  25        0.01        1.12      5.49 o 
   0   0  26     3266.13     3563.49     73.44 o 
   1   0  26       21.68        6.78      7.53 o 
   2   0  26       34.35       37.43      8.83 o 
   1   1  26       50.72       49.91      5.42 o 
   2   1  26        3.36       21.13      8.58 o 
   0   2  26      145.14      149.60     13.19 o 
   1   2  26       76.86       74.19      6.39 o 
   1   3  26      528.86      619.65     14.89 o 
   0   4  26      111.74      141.89     12.14 o 
   1   4  26        6.68        4.97      3.46 o 
                                                 
